# Supplementary material for: N-(3-Meth­oxy­benzo­yl)-2-methyl­benzene­sulfonamide
Source: Acta Crystallogr Sect E Struct Rep Online. 2013 Jul 10;69(Pt 8):o1232. doi: 10.1107/S1600536813018539 (PMC3793736; doi:10.1107/S1600536813018539)
Supplement: Supplementary file 1 [file e-69-o1232-sup1.cif]

##############################################################################
#                                                                            #
# This CIF contains the data in a paper accepted for publication in          #
# Acta Crystallographica Section E. It conforms to the requirements of       #
# Notes for Authors for Acta Crystallographica Section E, and has been       #
# peer reviewed under the auspices of the IUCr Commission on Journals.       #
#                                                                            #
# Full details of the Crystallographic Information File format               #
# are given in the paper "The Crystallographic Information File (CIF):       #
# a New Standard Archive File for Crystallography" by S. R. Hall, F. H.      #
# Allen and I. D. Brown [Acta Cryst. (1991), A47, 655-685].                  #
#                                                                            #
# The current version of the core CIF dictionary is obtainable from          #
# ftp://ftp.iucr.org/pub/cif_core.dic.                                       #
#                                                                            #
# Software is freely available for graphical display of the structure(s)     #
# in this CIF. For information consult the CIF software page                 #
# http://www.iucr.org/resources/cif/software.                                #
#                                                                            #
# This file may be used for bona fide research purposes within the           #
# scientific community so long as proper attribution is given to the journal # 
# article from which it was obtained.                                        #
#                                                                            #
##############################################################################
data_I
_audit_creation_method     SHELXL-97
_chemical_name_systematic
;
<i>N</i>-(3-Methoxybenzoyl)-2-methylbenzenesulfonamide
;
_chemical_name_common     ?
_chemical_formula_moiety     'C15 H15 N O4 S'
_chemical_formula_sum     'C15 H15 N O4 S'
_chemical_formula_iupac     'C15 H15 N O4 S'
_chemical_formula_weight     305.34
_chemical_melting_point     423
_symmetry_cell_setting     monoclinic
_symmetry_space_group_name_H-M     'C 2/c'
_symmetry_space_group_name_Hall     '-C 2yc'
loop_
    _symmetry_equiv_pos_as_xyz
    'x, y, z'
    '-x, y, -z+1/2'
    'x+1/2, y+1/2, z'
    '-x+1/2, y+1/2, -z+1/2'
    '-x, -y, -z'
    'x, -y, z-1/2'
    '-x+1/2, -y+1/2, -z'
    'x+1/2, -y+1/2, z-1/2'
_cell_length_a     26.713(5)
_cell_length_b     7.3717(4)
_cell_length_c     19.636(3)
_cell_angle_alpha     90.00
_cell_angle_beta     131.21(3)
_cell_angle_gamma     90.00
_cell_volume     2908.7(7)
_cell_formula_units_Z     8
_cell_measurement_reflns_used     1232
_cell_measurement_theta_min     2.8
_cell_measurement_theta_max     25.0
_cell_measurement_temperature     293(2)
_cell_special_details     Prism
_exptl_crystal_description     prism
_exptl_crystal_colour     colourless
_exptl_crystal_size_max     0.33
_exptl_crystal_size_mid     0.27
_exptl_crystal_size_min     0.22
_exptl_crystal_density_diffrn     1.394
_exptl_crystal_density_meas     ?
_exptl_crystal_density_method     'not measured'
_exptl_crystal_F_000     1280
_exptl_absorpt_coefficient_mu     0.237
_exptl_absorpt_correction_type     none
_exptl_absorpt_process_details     ?
_exptl_absorpt_correction_T_min     ?
_exptl_absorpt_correction_T_max     ?
_exptl_special_details     ?
_diffrn_ambient_temperature     293(2)
_diffrn_radiation_type     MoK\a
_diffrn_radiation_wavelength     0.71073
_diffrn_radiation_source     'fine-focus sealed tube'
_diffrn_radiation_monochromator     graphite
_diffrn_measurement_device_type     'Bruker APEXII CCD area-detector'
_diffrn_measurement_method     '\f and \w scans'
_diffrn_detector_area_resol_mean     ?
_diffrn_reflns_number     5294
_diffrn_reflns_av_R_equivalents     0.0266
_diffrn_reflns_av_sigmaI/netI     0.0436
_diffrn_reflns_theta_min     2.76
_diffrn_reflns_theta_max     25.00
_diffrn_reflns_theta_full     25.00
_diffrn_measured_fraction_theta_max     0.999
_diffrn_measured_fraction_theta_full     0.999
_diffrn_reflns_limit_h_min     -31
_diffrn_reflns_limit_h_max     31
_diffrn_reflns_limit_k_min     -8
_diffrn_reflns_limit_k_max     8
_diffrn_reflns_limit_l_min     -14
_diffrn_reflns_limit_l_max     23
_diffrn_standards_number     0
_diffrn_standards_interval_count     ?
_diffrn_standards_interval_time     ?
_diffrn_standards_decay_%     ?
_refine_special_details
;
Refinement of <i>F</i>^2^ against ALL reflections. The weighted <i>R</i>-factor
<i>wR</i> and goodness of fit <i>S</i> are based on <i>F</i>^2^, conventional
<i>R</i>-factors <i>R</i> are based on <i>F</i>, with <i>F</i> set to zero for
negative <i>F</i>^2^. The threshold expression of <i>F</i>^2^ >
2\s(<i>F</i>^2^) is used only for calculating <i>R</i>-factors(gt) <i>etc</i>.
and is not relevant to the choice of reflections for refinement.
<i>R</i>-factors based on <i>F</i>^2^ are statistically about twice as large
as those based on <i>F</i>, and <i>R</i>- factors based on ALL data will be
even larger.
;
_reflns_number_total     2558
_reflns_number_gt     1970
_reflns_threshold_expression     I>2\s(I)
_refine_ls_structure_factor_coef     Fsqd
_refine_ls_matrix_type     full
_refine_ls_R_factor_all     0.0598
_refine_ls_R_factor_gt     0.0446
_refine_ls_wR_factor_gt     0.1040
_refine_ls_wR_factor_ref     0.1184
_refine_ls_goodness_of_fit_ref     1.039
_refine_ls_restrained_S_all     1.039
_refine_ls_number_reflns     2558
_refine_ls_number_parameters     196
_refine_ls_number_restraints     0
_refine_ls_number_constraints     0
_refine_ls_hydrogen_treatment     mixed
_refine_ls_weighting_scheme     calc
_refine_ls_weighting_details
         'calc w=1/[\s^2^(Fo^2^)+(0.0544P)^2^+0.0171P] where P=(Fo^2^+2Fc^2^)/3'
_atom_sites_solution_hydrogens     geom
_atom_sites_solution_primary     direct
_atom_sites_solution_secondary     difmap
_refine_ls_shift/su_max     0.001
_refine_ls_shift/su_mean     0.000
_refine_diff_density_max     0.190
_refine_diff_density_min     -0.346
_refine_ls_extinction_method     none
_refine_ls_extinction_coef     ?
loop_
    _atom_type_symbol
    _atom_type_description
    _atom_type_scat_dispersion_real
    _atom_type_scat_dispersion_imag
    _atom_type_scat_source
    'C' 'C' 0.0033 0.0016
                         'International Tables Vol C Tables 4.2.6.8 and 6.1.1.4'
    'H' 'H' 0.0000 0.0000
                         'International Tables Vol C Tables 4.2.6.8 and 6.1.1.4'
    'O' 'O' 0.0106 0.0060
                         'International Tables Vol C Tables 4.2.6.8 and 6.1.1.4'
    'S' 'S' 0.1246 0.1234
                         'International Tables Vol C Tables 4.2.6.8 and 6.1.1.4'
    'N' 'N' 0.0061 0.0033
                         'International Tables Vol C Tables 4.2.6.8 and 6.1.1.4'
_computing_data_collection     'APEX2 (Bruker, 2009)'
_computing_cell_refinement     'APEX2 and SAINT-Plus (Bruker, 2009)'
_computing_data_reduction     'SAINT-Plus and XPREP (Bruker, 2009)'
_computing_structure_solution     'SHELXS97 (Sheldrick, 2008)'
_computing_structure_refinement     'SHELXL97 (Sheldrick, 2008)'
_computing_molecular_graphics     'Mercury (Macrae <i>et al.</i>, 2008)'
_computing_publication_material     'SHELXL97 (Sheldrick, 2008)'
loop_
    _atom_site_type_symbol
    _atom_site_label
    _atom_site_fract_x
    _atom_site_fract_y
    _atom_site_fract_z
    _atom_site_U_iso_or_equiv
    _atom_site_adp_type
    _atom_site_calc_flag
    _atom_site_refinement_flags
    _atom_site_occupancy
    _atom_site_symmetry_multiplicity
    _atom_site_disorder_assembly
    _atom_site_disorder_group
    H HN1 0.0737(12) 0.796(3) 0.2976(17) 0.055(8) Uiso d . 1 1 . .
    C C1 0.05769(11) 0.6312(3) 0.13024(14) 0.0444(5) Uani d . 1 1 . .
    C C9 0.18751(12) 0.9525(3) 0.40254(15) 0.0425(5) Uani d . 1 1 . .
    C C10 0.16739(12) 0.9650(3) 0.45194(16) 0.0479(6) Uani d . 1 1 . .
    H H10 0.1231 0.9451 0.4237 0.057 Uiso calc R 1 1 . .
    C C8 0.14165(12) 0.9088(3) 0.30428(16) 0.0467(6) Uani d . 1 1 . .
    C C2 0.06638(11) 0.4482(3) 0.15570(16) 0.0488(6) Uani d . 1 1 . .
    C C6 0.07526(12) 0.6977(3) 0.08233(16) 0.0546(6) Uani d . 1 1 . .
    H H6 0.0689 0.8195 0.0662 0.066 Uiso calc R 1 1 . .
    C C14 0.25399(13) 0.9826(3) 0.44521(17) 0.0529(6) Uani d . 1 1 . .
    H H14 0.2678 0.9748 0.4125 0.063 Uiso calc R 1 1 . .
    C C11 0.21314(12) 1.0071(3) 0.54308(17) 0.0496(6) Uani d . 1 1 . .
    C C13 0.29856(13) 1.0235(3) 0.53520(18) 0.0602(7) Uani d . 1 1 . .
    H H13 0.3429 1.0430 0.5635 0.072 Uiso calc R 1 1 . .
    C C12 0.27921(12) 1.0365(3) 0.58542(17) 0.0529(6) Uani d . 1 1 . .
    H H12 0.3102 1.0646 0.6468 0.063 Uiso calc R 1 1 . .
    C C5 0.10253(13) 0.5803(4) 0.05870(18) 0.0653(7) Uani d . 1 1 . .
    H H5 0.1146 0.6233 0.0267 0.078 Uiso calc R 1 1 . .
    C C4 0.11146(14) 0.4011(4) 0.08281(18) 0.0666(8) Uani d . 1 1 . .
    H H4 0.1296 0.3227 0.0670 0.080 Uiso calc R 1 1 . .
    C C3 0.09384(13) 0.3358(3) 0.13017(18) 0.0601(7) Uani d . 1 1 . .
    H H3 0.1004 0.2136 0.1457 0.072 Uiso calc R 1 1 . .
    C C7 0.04728(14) 0.3666(3) 0.20628(19) 0.0651(7) Uani d . 1 1 . .
    H H7A 0.0607 0.4466 0.2543 0.098 Uiso calc R 1 1 . .
    H H7B 0.0691 0.2516 0.2312 0.098 Uiso calc R 1 1 . .
    H H7C -0.0001 0.3496 0.1655 0.098 Uiso calc R 1 1 . .
    C C15 0.23539(16) 1.0486(5) 0.68140(19) 0.0927(11) Uani d . 1 1 . .
    H H15A 0.2674 0.9521 0.7117 0.139 Uiso calc R 1 1 . .
    H H15B 0.2121 1.0546 0.7032 0.139 Uiso calc R 1 1 . .
    H H15C 0.2578 1.1616 0.6934 0.139 Uiso calc R 1 1 . .
    O O1 0.00755(9) 0.9515(2) 0.10733(11) 0.0614(5) Uani d . 1 1 . .
    O O2 -0.02956(7) 0.7037(2) 0.14851(11) 0.0527(4) Uani d . 1 1 . .
    O O3 0.15524(9) 0.9414(2) 0.25752(12) 0.0646(5) Uani d . 1 1 . .
    O O4 0.18890(10) 1.0151(3) 0.58597(13) 0.0771(6) Uani d . 1 1 . .
    S S1 0.02251(3) 0.78797(8) 0.15606(4) 0.0461(2) Uani d . 1 1 . .
    N N1 0.08109(10) 0.8300(3) 0.26647(13) 0.0456(5) Uani d . 1 1 . .
loop_
    _atom_site_aniso_label
    _atom_site_aniso_U_11
    _atom_site_aniso_U_22
    _atom_site_aniso_U_33
    _atom_site_aniso_U_12
    _atom_site_aniso_U_13
    _atom_site_aniso_U_23
    C1 0.0325(12) 0.0577(14) 0.0369(12) -0.0007(11) 0.0202(11) -0.0079(10)
    C9 0.0428(13) 0.0396(11) 0.0460(14) -0.0036(10) 0.0296(12) -0.0046(10)
    C10 0.0408(14) 0.0560(13) 0.0514(15) -0.0117(11) 0.0323(13) -0.0128(11)
    C8 0.0477(15) 0.0498(13) 0.0500(15) -0.0079(11) 0.0354(14) -0.0059(11)
    C2 0.0370(13) 0.0540(13) 0.0470(14) -0.0035(11) 0.0240(13) -0.0114(11)
    C6 0.0477(15) 0.0703(16) 0.0468(15) 0.0002(12) 0.0315(14) -0.0041(12)
    C14 0.0455(15) 0.0674(15) 0.0538(16) -0.0046(12) 0.0361(14) -0.0031(12)
    C11 0.0479(15) 0.0570(13) 0.0509(15) -0.0084(12) 0.0355(14) -0.0110(11)
    C13 0.0386(14) 0.0809(17) 0.0573(17) -0.0073(13) 0.0299(14) -0.0053(13)
    C12 0.0424(15) 0.0643(15) 0.0435(15) -0.0053(12) 0.0247(13) -0.0060(11)
    C5 0.0528(17) 0.100(2) 0.0516(16) -0.0027(16) 0.0381(15) -0.0121(15)
    C4 0.0513(17) 0.087(2) 0.0610(18) 0.0025(15) 0.0369(16) -0.0217(15)
    C3 0.0491(16) 0.0606(15) 0.0614(17) 0.0022(13) 0.0324(15) -0.0135(13)
    C7 0.0658(19) 0.0565(15) 0.075(2) -0.0007(13) 0.0473(18) 0.0007(13)
    C15 0.071(2) 0.164(3) 0.0525(19) -0.016(2) 0.0442(19) -0.0258(19)
    O1 0.0668(12) 0.0571(9) 0.0569(12) 0.0121(9) 0.0393(11) 0.0084(8)
    O2 0.0360(9) 0.0696(10) 0.0542(10) -0.0035(8) 0.0305(9) -0.0118(8)
    O3 0.0606(12) 0.0922(13) 0.0561(12) -0.0179(10) 0.0449(11) -0.0102(9)
    O4 0.0531(12) 0.1345(16) 0.0517(12) -0.0218(11) 0.0380(11) -0.0281(11)
    S1 0.0400(4) 0.0541(4) 0.0427(4) 0.0021(3) 0.0267(3) -0.0040(3)
    N1 0.0450(12) 0.0577(12) 0.0394(12) -0.0091(9) 0.0301(11) -0.0074(9)
_geom_special_details
;
All s.u.'s (except the s.u. in the dihedral angle between two l.s. planes) are
estimated using the full covariance matrix. The cell s.u.'s are taken into
account individually in the estimation of s.u.'s in distances, angles and
torsion angles; correlations between s.u.'s in cell parameters are only used
when they are defined by crystal symmetry. An approximate (isotropic)
treatment of cell s.u.'s is used for estimating s.u.'s involving l.s. planes.
;
loop_
    _geom_bond_atom_site_label_1
    _geom_bond_atom_site_label_2
    _geom_bond_site_symmetry_2
    _geom_bond_distance
    _geom_bond_publ_flag
    C1 C6 . 1.388(3) ?
    C1 C2 . 1.404(3) ?
    C1 S1 . 1.762(2) ?
    C9 C10 . 1.388(3) ?
    C9 C14 . 1.394(3) ?
    C9 C8 . 1.487(3) ?
    C10 C11 . 1.382(3) ?
    C10 H10 . 0.9300 ?
    C8 O3 . 1.213(3) ?
    C8 N1 . 1.387(3) ?
    C2 C3 . 1.400(3) ?
    C2 C7 . 1.509(3) ?
    C6 C5 . 1.393(3) ?
    C6 H6 . 0.9300 ?
    C14 C13 . 1.363(3) ?
    C14 H14 . 0.9300 ?
    C11 O4 . 1.360(3) ?
    C11 C12 . 1.385(3) ?
    C13 C12 . 1.386(3) ?
    C13 H13 . 0.9300 ?
    C12 H12 . 0.9300 ?
    C5 C4 . 1.370(4) ?
    C5 H5 . 0.9300 ?
    C4 C3 . 1.376(4) ?
    C4 H4 . 0.9300 ?
    C3 H3 . 0.9300 ?
    C7 H7A . 0.9600 ?
    C7 H7B . 0.9600 ?
    C7 H7C . 0.9600 ?
    C15 O4 . 1.431(3) ?
    C15 H15A . 0.9600 ?
    C15 H15B . 0.9600 ?
    C15 H15C . 0.9600 ?
    O1 S1 . 1.4232(16) ?
    O2 S1 . 1.4391(16) ?
    S1 N1 . 1.666(2) ?
    N1 HN1 . 0.79(2) ?
loop_
    _geom_angle_atom_site_label_1
    _geom_angle_atom_site_label_2
    _geom_angle_atom_site_label_3
    _geom_angle_site_symmetry_1
    _geom_angle_site_symmetry_3
    _geom_angle
    _geom_angle_publ_flag
    C6 C1 C2 . . 122.0(2) ?
    C6 C1 S1 . . 116.49(18) ?
    C2 C1 S1 . . 121.48(17) ?
    C10 C9 C14 . . 119.7(2) ?
    C10 C9 C8 . . 123.6(2) ?
    C14 C9 C8 . . 116.6(2) ?
    C11 C10 C9 . . 120.0(2) ?
    C11 C10 H10 . . 120.0 ?
    C9 C10 H10 . . 120.0 ?
    O3 C8 N1 . . 120.2(2) ?
    O3 C8 C9 . . 122.5(2) ?
    N1 C8 C9 . . 117.3(2) ?
    C3 C2 C1 . . 116.3(2) ?
    C3 C2 C7 . . 119.0(2) ?
    C1 C2 C7 . . 124.7(2) ?
    C1 C6 C5 . . 119.4(2) ?
    C1 C6 H6 . . 120.3 ?
    C5 C6 H6 . . 120.3 ?
    C13 C14 C9 . . 119.5(2) ?
    C13 C14 H14 . . 120.2 ?
    C9 C14 H14 . . 120.2 ?
    O4 C11 C10 . . 115.8(2) ?
    O4 C11 C12 . . 124.0(2) ?
    C10 C11 C12 . . 120.2(2) ?
    C14 C13 C12 . . 121.4(2) ?
    C14 C13 H13 . . 119.3 ?
    C12 C13 H13 . . 119.3 ?
    C11 C12 C13 . . 119.1(2) ?
    C11 C12 H12 . . 120.4 ?
    C13 C12 H12 . . 120.4 ?
    C4 C5 C6 . . 119.6(2) ?
    C4 C5 H5 . . 120.2 ?
    C6 C5 H5 . . 120.2 ?
    C5 C4 C3 . . 120.7(2) ?
    C5 C4 H4 . . 119.6 ?
    C3 C4 H4 . . 119.6 ?
    C4 C3 C2 . . 121.9(2) ?
    C4 C3 H3 . . 119.1 ?
    C2 C3 H3 . . 119.1 ?
    C2 C7 H7A . . 109.5 ?
    C2 C7 H7B . . 109.5 ?
    H7A C7 H7B . . 109.5 ?
    C2 C7 H7C . . 109.5 ?
    H7A C7 H7C . . 109.5 ?
    H7B C7 H7C . . 109.5 ?
    O4 C15 H15A . . 109.5 ?
    O4 C15 H15B . . 109.5 ?
    H15A C15 H15B . . 109.5 ?
    O4 C15 H15C . . 109.5 ?
    H15A C15 H15C . . 109.5 ?
    H15B C15 H15C . . 109.5 ?
    C11 O4 C15 . . 117.5(2) ?
    O1 S1 O2 . 1 118.18(11) ?
    O1 S1 N1 . . 108.93(10) ?
    O2 S1 N1 1 . 103.29(10) ?
    O1 S1 C1 . . 109.21(11) ?
    O2 S1 C1 1 . 110.47(10) ?
    N1 S1 C1 . . 105.95(11) ?
    C8 N1 S1 . . 122.61(17) ?
    C8 N1 HN1 . . 120.7(19) ?
    S1 N1 HN1 . . 116.5(19) ?
loop_
    _geom_torsion_atom_site_label_1
    _geom_torsion_atom_site_label_2
    _geom_torsion_atom_site_label_3
    _geom_torsion_atom_site_label_4
    _geom_torsion_site_symmetry_1
    _geom_torsion_site_symmetry_2
    _geom_torsion_site_symmetry_3
    _geom_torsion_site_symmetry_4
    _geom_torsion
    _geom_torsion_publ_flag
    C14 C9 C10 C11 . . . . 0.0(3) ?
    C8 C9 C10 C11 . . . . -179.7(2) ?
    C10 C9 C8 O3 . . . . 161.3(2) ?
    C14 C9 C8 O3 . . . . -18.4(3) ?
    C10 C9 C8 N1 . . . . -17.9(3) ?
    C14 C9 C8 N1 . . . . 162.4(2) ?
    C6 C1 C2 C3 . . . . 0.0(3) ?
    S1 C1 C2 C3 . . . . 178.99(18) ?
    C6 C1 C2 C7 . . . . -178.9(2) ?
    S1 C1 C2 C7 . . . . 0.1(3) ?
    C2 C1 C6 C5 . . . . -0.2(4) ?
    S1 C1 C6 C5 . . . . -179.17(18) ?
    C10 C9 C14 C13 . . . . 0.2(3) ?
    C8 C9 C14 C13 . . . . 179.9(2) ?
    C9 C10 C11 O4 . . . . -179.6(2) ?
    C9 C10 C11 C12 . . . . -0.1(3) ?
    C9 C14 C13 C12 . . . . -0.2(4) ?
    O4 C11 C12 C13 . . . . 179.5(2) ?
    C10 C11 C12 C13 . . . . 0.1(4) ?
    C14 C13 C12 C11 . . . . 0.1(4) ?
    C1 C6 C5 C4 . . . . 0.2(4) ?
    C6 C5 C4 C3 . . . . 0.0(4) ?
    C5 C4 C3 C2 . . . . -0.1(4) ?
    C1 C2 C3 C4 . . . . 0.1(4) ?
    C7 C2 C3 C4 . . . . 179.1(2) ?
    C10 C11 O4 C15 . . . . 176.7(2) ?
    C12 C11 O4 C15 . . . . -2.7(4) ?
    O2 O2 S1 O1 1 . . . 0.00(5) ?
    O2 O2 S1 N1 1 . . . 0.00(6) ?
    O2 O2 S1 C1 1 . . . 0.00(4) ?
    C6 C1 S1 O1 . . . . 10.5(2) ?
    C2 C1 S1 O1 . . . . -168.48(18) ?
    C6 C1 S1 O2 . . . 1 142.13(18) ?
    C2 C1 S1 O2 . . . 1 -36.9(2) ?
    C6 C1 S1 O2 . . . . 142.13(18) ?
    C2 C1 S1 O2 . . . . -36.9(2) ?
    C6 C1 S1 N1 . . . . -106.65(19) ?
    C2 C1 S1 N1 . . . . 74.3(2) ?
    O3 C8 N1 S1 . . . . -3.9(3) ?
    C9 C8 N1 S1 . . . . 175.28(15) ?
    O1 S1 N1 C8 . . . . -54.9(2) ?
    O2 S1 N1 C8 1 . . . 178.66(18) ?
    O2 S1 N1 C8 . . . . 178.66(18) ?
    C1 S1 N1 C8 . . . . 62.5(2) ?
loop_
    _geom_hbond_atom_site_label_D
    _geom_hbond_atom_site_label_H
    _geom_hbond_atom_site_label_A
    _geom_hbond_site_symmetry_A
    _geom_hbond_distance_DH
    _geom_hbond_distance_HA
    _geom_hbond_distance_DA
    _geom_hbond_angle_DHA
    N1 HN1 O2 2 0.80(3) 2.15(4) 2.929(4) 166
    C3 H3 O3 1_545 0.93 2.60 3.463(3) 154.7
    C10 H10 O2 2 0.93 2.60 3.404(3) 145.3
    C15 H15B O3 6_576 0.96 2.36 3.323(3) 178.0
    C6 H6 O1 1 0.93 2.46 2.861(4) 106
_iucr_refine_instructions_details
;
TITL
CELL  0.71073  26.7126   7.3717  19.6356   90.000  131.212   90.000
ZERR     8.00   0.0047   0.0004   0.0033    0.000    0.029    0.000
LATT   7
SYMM  - X,   Y, 1/2 - Z
SFAC  C    H    O    S    N
UNIT  120  120  32   8    8
MERG   2
OMIT     -2.00 50.00
ACTA
CONF
BOND
BOND $H
HTAB N1 O2_$1
HTAB C3 O3_$2
HTAB C10 O2_$3
HTAB C15 O3_$4
EQIV $1  x, y, z
EQIV $2 X, -1+Y, Z
EQIV $3 -X, Y, 1/2-Z
EQIV $4 X, 2-Y, 1/2+Z
TEMP 20
FMAP   2
PLAN  5
BOND
L.S.   4
WGHT      0.0544      0.0171
FVAR       3.16634
HN1   2    0.073858    0.796438    0.297622    11.00000    0.05478
MOLE    1
C1    1    0.057688    0.631198    0.130238    11.00000    0.03255    0.05777 =
         0.03692   -0.00790    0.02020   -0.00071
C9    1    0.187515    0.952519    0.402542    11.00000    0.04284    0.03967 =
         0.04609   -0.00463    0.02968   -0.00358
C10   1    0.167384    0.965013    0.451939    11.00000    0.04083    0.05606 =
         0.05143   -0.01280    0.03234   -0.01175
AFIX  43
H10   2    0.123084    0.945062    0.423710    11.00000   -1.20000
AFIX   0
C8    1    0.141650    0.908823    0.304278    11.00000    0.04776    0.04990 =
         0.04997   -0.00595    0.03542   -0.00794
C2    1    0.066379    0.448186    0.155707    11.00000    0.03701    0.05404 =
         0.04706   -0.01145    0.02402   -0.00354
C6    1    0.075259    0.697688    0.082328    11.00000    0.04771    0.07034 =
         0.04676   -0.00407    0.03152    0.00021
AFIX  43
H6    2    0.068881    0.819499    0.066157    11.00000   -1.20000
AFIX   0
C14   1    0.253994    0.982594    0.445203    11.00000    0.04549    0.06747 =
         0.05381   -0.00302    0.03611   -0.00463
AFIX  43
H14   2    0.267833    0.974814    0.412505    11.00000   -1.20000
AFIX   0
C11   1    0.213146    1.007098    0.543082    11.00000    0.04801    0.05703 =
         0.05096   -0.01097    0.03558   -0.00834
C13   1    0.298556    1.023483    0.535190    11.00000    0.03866    0.08087 =
         0.05733   -0.00532    0.03000   -0.00731
AFIX  43
H13   2    0.342887    1.043046    0.563480    11.00000   -1.20000
AFIX   0
C12   1    0.279208    1.036522    0.585408    11.00000    0.04246    0.06433 =
         0.04351   -0.00599    0.02469   -0.00526
AFIX  43
H12   2    0.310173    1.064664    0.646739    11.00000   -1.20000
AFIX   0
C5    1    0.102530    0.580289    0.058701    11.00000    0.05282    0.10035 =
         0.05163   -0.01215    0.03807   -0.00276
AFIX  43
H5    2    0.114604    0.623294    0.026746    11.00000   -1.20000
AFIX   0
C4    1    0.111466    0.401065    0.082813    11.00000    0.05132    0.08733 =
         0.06109   -0.02173    0.03694    0.00251
AFIX  43
H4    2    0.129645    0.322641    0.067011    11.00000   -1.20000
AFIX   0
C3    1    0.093832    0.335822    0.130163    11.00000    0.04909    0.06064 =
         0.06144   -0.01351    0.03239    0.00220
AFIX  43
H3    2    0.100341    0.213583    0.145632    11.00000   -1.20000
AFIX   0
C7    1    0.047275    0.366567    0.206278    11.00000    0.06593    0.05664 =
         0.07493    0.00073    0.04733   -0.00067
AFIX 137
H7A   2    0.060627    0.446644    0.254298    11.00000   -1.50000
H7B   2    0.069101    0.251626    0.231257    11.00000   -1.50000
H7C   2   -0.000059    0.349494    0.165457    11.00000   -1.50000
AFIX   0
C15   1    0.235387    1.048615    0.681394    11.00000    0.07060    0.16341 =
         0.05252   -0.02577    0.04422   -0.01615
AFIX 137
H15A  2    0.267418    0.952088    0.711678    11.00000   -1.50000
H15B  2    0.212112    1.054721    0.703167    11.00000   -1.50000
H15C  2    0.257813    1.161537    0.693350    11.00000   -1.50000
AFIX   0
O1    3    0.007553    0.951525    0.107329    11.00000    0.06678    0.05716 =
         0.05692    0.00834    0.03930    0.01205
O2    3   -0.029557    0.703706    0.148503    11.00000    0.03603    0.06969 =
         0.05420   -0.01176    0.03051   -0.00345
O3    3    0.155244    0.941409    0.257530    11.00000    0.06059    0.09222 =
         0.05613   -0.01016    0.04495   -0.01790
O4    3    0.188903    1.015075    0.585971    11.00000    0.05317    0.13447 =
         0.05178   -0.02810    0.03804   -0.02173
S1    4    0.022514    0.787967    0.156064    11.00000    0.04005    0.05414 =
         0.04278   -0.00403    0.02675    0.00209
N1    5    0.081088    0.829994    0.266467    11.00000    0.04505    0.05769 =
         0.03949   -0.00738    0.03019   -0.00902
HKLF 4
REM Highest difference peak  0.190,  deepest hole -0.347,  1-sigma level  0.045
REM
REM R1 =  0.0447 for   1970 Fo > 4sig(Fo)  and  0.0598 for all   2558 data
REM    196 parameters refined using      0 restraints
END
;
data_New_Global_Publ_Block
_journal_date_recd_electronic     2013-06-29
_journal_date_accepted     2013-07-04
_journal_name_full     'Acta Crystallographica, Section E'
_journal_year     2013
_journal_volume     69
_journal_issue      8
_journal_page_first     o1232
_journal_page_last     o1232
_journal_paper_category     QO
_journal_paper_doi     10.1107/S1600536813018539
_journal_coeditor_code     SJ5340
_publ_contact_author_name     'P. A. Suchetan'
_publ_contact_author_address
;
Department of Studies and Research in Chemistry, U.C.S.,
Tumkur University, Tumkur
Karnataka 572 103, India
;
_publ_contact_author_email     'pasuchetan@yahoo.co.in'
_publ_contact_author_fax     ?
_publ_contact_author_phone     '+919844800816'
_publ_section_title
;
<i>N</i>-(3-Methoxybenzoyl)-2-methylbenzenesulfonamide
;
_publ_section_title_footnote     .
loop_
    _publ_author_name
    _publ_author_footnote
    _publ_author_address
    'Sreenivasa, S.' .
;
Department of Studies and Research in Chemistry
Tumkur University, Tumkur
Karnataka 572 103, India
;
    'Darshan, D' .
;
University College of Science
Tumkur University, Tumkur, India
;
    'Prakash Shet, M.' .
;
Department of Studies and Research in Chemistry, U.C.S.,
Tumkur University, Tumkur
Karnataka 572 103, India
;
    'Mohan, N. R.' .
;
Department of Studies and Research in Chemistry
Tumkur University, Tumkur
Karnataka 572 103, India
;
    'Vijith Kumar' .
;
Solid State and Structural Chemistry Unit, Indian Institute of Science,
Bangalore, India
;
    'Suchetan, P. A.' .
;
Department of Studies and Research in Chemistry, U.C.S.,
Tumkur University, Tumkur
Karnataka 572 103, India
;
