# Supplementary material for: N-(3-Meth­oxy­benzo­yl)-2-methyl­benzene­sulfonamide
Source: Acta Crystallogr Sect E Struct Rep Online. 2013 Jul 10;69(Pt 8):o1232. doi: 10.1107/S1600536813018539 (PMC3793736; doi:10.1107/S1600536813018539)
Supplement: Supplementary file 2 [file e-69-o1232-Isup2.hkl]

#
# h,k,l, Fc-squared, Fo-squared, sigma(Fo-squared) and status flag
#
data_I
_shelx_title ' '
_shelx_refln_list_code          4
_shelx_F_calc_maximum      325.94
_exptl_crystal_F_000      1280.00
_reflns_d_resolution_high  0.8409
 
loop_
 _symmetry_equiv_pos_as_xyz
 'x, y, z'
 '-x, y, -z+1/2'
 'x+1/2, y+1/2, z'
 '-x+1/2, y+1/2, -z+1/2'
 '-x, -y, -z'
 'x, -y, z-1/2'
 '-x+1/2, -y+1/2, -z'
 'x+1/2, -y+1/2, z-1/2'
 
_cell_length_a    26.7126
_cell_length_b     7.3717
_cell_length_c    19.6356
_cell_angle_alpha  90.000
_cell_angle_beta  131.212
_cell_angle_gamma  90.000
 
_shelx_F_squared_multiplier     1.000
 
loop_
 _refln_index_h
 _refln_index_k
 _refln_index_l
 _refln_F_squared_calc
 _refln_F_squared_meas
 _refln_F_squared_sigma
 _refln_observed_status
   4   0   0    13633.24    13043.76    141.65 o
   6   0   0       21.50       17.86      5.97 o
   8   0   0     1734.39     2006.32     93.91 o
  10   0   0     1033.07      938.28     71.82 o
  12   0   0      597.33      631.77     65.00 o
  14   0   0       72.79       67.09     23.30 o
  16   0   0      581.99      668.33     78.13 o
  18   0   0     1125.83     1196.91    112.56 o
  20   0   0      300.21      358.43     66.84 o
  22   0   0      953.01      931.06    112.36 o
   1   1   0        4.58       25.19      3.93 o
   3   1   0    14965.94    14695.81     97.27 o
   5   1   0    36781.66    36320.45    191.92 o
   7   1   0    19995.37    19370.40    179.71 o
   9   1   0      776.75      844.19     45.27 o
  11   1   0     2503.26     2489.51    176.07 o
  13   1   0      973.19      965.94     68.17 o
  15   1   0       15.75       20.83     12.83 o
  17   1   0      150.22      196.02     31.17 o
  19   1   0      474.36      584.94     58.00 o
  21   1   0       12.01       12.94     33.39 o
  23   1   0       36.30       44.64     17.10 o
   0   2   0    40978.25    41349.30    317.64 o
   2   2   0   105272.51    98480.12    410.15 o
   4   2   0        4.90        3.49      2.26 o
   6   2   0     1432.67     1631.11     33.97 o
   8   2   0      448.52      485.95     23.19 o
  10   2   0      184.53      221.20     25.02 o
  12   2   0       83.23       64.97     15.66 o
  14   2   0      664.96      764.56     55.21 o
  16   2   0     2031.28     2076.36     97.79 o
  18   2   0     1522.54     1554.58     90.82 o
  20   2   0     1461.01     1526.56     95.62 o
  22   2   0      131.31      123.01     28.53 o
   1   3   0     3951.73     4468.11     55.38 o
   3   3   0     2037.70     2085.17     40.92 o
   5   3   0      532.58      523.98     24.11 o
   7   3   0       49.77       49.75      7.45 o
   9   3   0      688.39      693.80     30.11 o
  11   3   0      122.78      152.95     22.31 o
  13   3   0      219.45      204.51     27.41 o
  15   3   0        2.82        9.72     25.42 o
  17   3   0      310.04      371.07     43.59 o
  19   3   0      326.93      448.39     52.55 o
  21   3   0      260.14      259.00     41.03 o
   0   4   0     5400.67     5378.16    136.57 o
   2   4   0     2281.64     2503.58     47.30 o
   4   4   0     7755.18     7721.80     93.90 o
   6   4   0     2510.11     2419.37    109.46 o
   8   4   0       37.11       40.81      8.90 o
  10   4   0      509.18      496.28     40.09 o
  12   4   0        0.64        7.18      6.74 o
  14   4   0       20.14       12.60     25.10 o
  16   4   0       85.88       83.53     19.61 o
  18   4   0      458.37      469.20     50.95 o
  20   4   0      235.08      194.87     51.90 o
   1   5   0     1645.21     1763.79     97.45 o
   3   5   0      617.65      545.97     23.33 o
   5   5   0      257.96      235.26     18.57 o
   7   5   0        0.41       -1.89      3.10 o
   9   5   0      135.34      144.59     24.24 o
  11   5   0      116.55       83.92     27.92 o
  13   5   0      233.71      223.11     50.07 o
  15   5   0      130.72       91.91     34.54 o
  17   5   0        0.86      -11.40     16.04 o
  19   5   0        2.02      -13.30     17.85 o
   0   6   0      184.45      187.05     24.82 o
   2   6   0      103.87       83.35     12.46 o
   4   6   0      167.57      170.75     16.73 o
   6   6   0      615.29      600.75     36.06 o
   8   6   0      328.30      378.13     30.69 o
  10   6   0       28.79       44.58     16.30 o
  12   6   0        7.08       -4.72     19.34 o
  14   6   0        2.27      -21.16     21.16 o
  16   6   0       19.10       31.57     21.18 o
   1   7   0      699.87      732.32     63.87 o
   3   7   0      272.84      328.75     43.96 o
   5   7   0      414.68      414.69     45.49 o
   7   7   0      424.12      520.70     53.57 o
   9   7   0        0.13       -1.32      8.38 o
  11   7   0        0.04       -1.66     11.40 o
  13   7   0       28.71       18.21     15.51 o
   0   8   0      262.78      235.35     54.25 o
   2   8   0      129.33      140.18     30.95 o
   4   8   0        0.79        2.59     11.34 o
   6   8   0       46.47       33.29     14.52 o
   8   8   0        0.95       49.98     20.01 o
 -23   1   1      489.91      451.35     56.68 o
 -21   1   1     1243.49     1334.11     90.00 o
 -19   1   1     3395.44     3449.91    136.49 o
 -17   1   1     3307.10     3443.74    127.13 o
 -15   1   1     1757.30     1671.25     81.98 o
 -13   1   1       85.97       80.70     19.57 o
 -11   1   1       31.02       15.21      8.30 o
  -9   1   1      180.79      188.30     14.62 o
  -7   1   1      308.16      291.55     15.51 o
  -5   1   1      445.05      476.49     15.77 o
  -3   1   1     6257.58     5788.50     84.87 o
  -1   1   1    32939.55    30595.83    149.68 o
   1   1   1    31256.96    29102.91    138.92 o
   3   1   1     6187.52     5780.11     56.38 o
   5   1   1    15711.29    14099.41    184.86 o
   7   1   1     4338.65     3769.47     76.23 o
   9   1   1        6.34        9.73      6.42 o
  11   1   1       89.67       78.13     16.31 o
  13   1   1      205.78      279.65     33.08 o
  15   1   1       29.51       26.38     20.21 o
  17   1   1      221.82      240.61     35.45 o
  19   1   1      338.35      365.83     73.13 o
  21   1   1      222.55      303.44     45.56 o
 -24   2   1        3.19        4.50     20.05 o
 -22   2   1        1.06       12.45     10.98 o
 -20   2   1       10.64       13.39     10.24 o
 -18   2   1      352.42      343.99     41.97 o
 -16   2   1      268.11      239.03     32.20 o
 -14   2   1       51.24       22.46      9.14 o
 -12   2   1       20.29       14.02      7.02 o
 -10   2   1     2374.33     2413.49     55.74 o
  -8   2   1      180.55      208.47     15.30 o
  -6   2   1      121.52      150.45     11.98 o
  -4   2   1     4118.39     4250.91     50.47 o
  -2   2   1     1776.20     1703.26     28.02 o
   0   2   1    54546.41    50966.04    231.18 o
   2   2   1       38.12       59.45      6.77 o
   4   2   1      856.36      754.84     21.71 o
   6   2   1      727.77      691.31     30.08 o
   8   2   1     1107.99     1037.41     50.93 o
  10   2   1     1383.61     1402.59     65.37 o
  12   2   1     2491.60     2547.90     96.86 o
  14   2   1      718.09      728.40     55.60 o
  16   2   1       53.27       49.34     14.92 o
  18   2   1       36.84       37.87     14.44 o
  20   2   1       27.65       29.27     17.30 o
  22   2   1        2.53       24.63     15.45 o
 -23   3   1       18.53        4.57      8.60 o
 -21   3   1      695.96      696.89    111.51 o
 -19   3   1      762.21      774.62     64.44 o
 -17   3   1     1304.80     1246.36     76.57 o
 -15   3   1      237.79      259.37     54.95 o
 -13   3   1     2155.41     2091.28     85.06 o
 -11   3   1       25.87       36.96      7.72 o
  -9   3   1        3.51       12.81      5.24 o
  -7   3   1     2526.57     2522.76    105.69 o
  -5   3   1      375.78      366.40     37.02 o
  -3   3   1     6660.63     6598.09     76.84 o
  -1   3   1      718.06      646.19     22.23 o
   1   3   1     1894.40     1948.95     38.08 o
   3   3   1    16179.11    15052.28    402.14 o
   5   3   1       18.17       27.36      5.80 o
   7   3   1      223.04      270.77     20.92 o
   9   3   1      617.19      609.09     94.01 o
  11   3   1      216.29      212.58     27.14 o
  13   3   1       75.45       52.87     12.74 o
  15   3   1      189.81      180.67     29.49 o
  17   3   1        3.63       -7.35      9.25 o
  19   3   1      108.59      109.64     25.13 o
  21   3   1      471.96      427.76     59.89 o
 -22   4   1        0.79        1.12      8.58 o
 -20   4   1       23.09       22.07     18.35 o
 -18   4   1       26.30       19.66     11.73 o
 -16   4   1      430.93      479.48     84.00 o
 -14   4   1     1123.56     1134.48     65.65 o
 -12   4   1     1306.66     1267.79     53.49 o
 -10   4   1        0.04       -0.69      3.59 o
  -8   4   1      382.95      389.20     27.27 o
  -6   4   1     2873.07     2821.73     66.23 o
  -4   4   1     1045.65     1102.02     28.41 o
  -2   4   1      157.67      133.98     10.68 o
   0   4   1     2608.73     2841.26     65.34 o
   2   4   1     5670.18     4901.40    121.99 o
   4   4   1      124.77      138.02     12.56 o
   6   4   1       34.88       30.87      7.03 o
   8   4   1      932.20      941.84     84.40 o
  10   4   1     2455.05     2421.55     90.44 o
  12   4   1      947.95      959.82     62.02 o
  14   4   1        0.04       -2.66      8.98 o
  16   4   1      197.44      188.72     31.58 o
  18   4   1      446.34      406.05     48.63 o
  20   4   1       99.32       67.93     28.30 o
 -19   5   1        1.09        5.89     10.84 o
 -17   5   1        8.43       10.46      7.89 o
 -15   5   1     1370.32     1224.17    121.83 o
 -13   5   1      217.24      187.27     30.61 o
 -11   5   1      581.99      596.55     51.46 o
  -9   5   1       28.26       21.17      6.65 o
  -7   5   1     2582.19     2430.05     68.05 o
  -5   5   1      539.59      481.60     24.98 o
  -3   5   1        0.02        6.23      3.39 o
  -1   5   1      795.77      800.16     31.48 o
   1   5   1      733.82      676.13     25.82 o
   3   5   1       14.56       12.40      3.65 o
   5   5   1     1650.40     1613.25     60.33 o
   7   5   1     1020.95     1161.57     63.80 o
   9   5   1      143.96      151.04     38.24 o
  11   5   1     1183.37     1275.91    113.07 o
  13   5   1       15.10        9.95     13.29 o
  15   5   1       29.89       45.76     22.51 o
  17   5   1       91.74       78.07     33.50 o
 -18   6   1      122.30      133.88     45.29 o
 -16   6   1       92.15      156.47     45.98 o
 -14   6   1       43.08       28.27     15.09 o
 -12   6   1        1.53        2.86      9.00 o
 -10   6   1      287.91      254.66     33.24 o
  -8   6   1      452.53      417.91     35.68 o
  -6   6   1       28.74       25.82      8.77 o
  -4   6   1       63.66       54.25      9.06 o
  -2   6   1      328.41      332.04     21.98 o
   0   6   1     2113.03     1873.86     57.65 o
   2   6   1       20.53       25.16      5.80 o
   4   6   1     2669.59     2611.85     65.80 o
   6   6   1     1033.00     1019.37     48.47 o
   8   6   1      691.34      621.38     75.91 o
  10   6   1      707.50      641.92     81.31 o
  12   6   1      208.42      216.75     50.19 o
  14   6   1      121.15      144.78     42.76 o
  16   6   1       98.52       87.21     36.09 o
 -15   7   1      146.25      149.34     44.73 o
 -13   7   1       28.31       -3.58     15.76 o
 -11   7   1        7.50       13.98     18.86 o
  -9   7   1       14.21        3.12      8.46 o
  -7   7   1       31.58       80.70     32.44 o
  -5   7   1       15.93        9.56     12.29 o
  -3   7   1       61.80       68.46     22.07 o
  -1   7   1      146.41      158.22     30.84 o
   1   7   1       55.42       67.08     16.61 o
   3   7   1        1.98        4.62      7.89 o
   5   7   1       80.61       49.22     20.06 o
   7   7   1        1.01       24.27     16.03 o
   9   7   1        3.72        7.59      9.52 o
  11   7   1      369.17      236.47     53.55 o
  13   7   1      105.14       68.72     30.46 o
 -10   8   1       67.40       88.07     24.87 o
  -8   8   1        4.50      -10.90     13.65 o
  -6   8   1        2.83       -7.72      7.72 o
  -4   8   1       89.17      110.76     27.38 o
  -2   8   1       12.92        9.23      8.45 o
   0   8   1        4.44       17.26     11.96 o
   2   8   1      135.15      195.49     45.96 o
   4   8   1        0.15       10.21     13.26 o
   6   8   1      423.04      322.58    104.04 o
   8   8   1      339.80      294.76     43.30 o
 -24   0   2      178.12      122.07     46.55 o
 -22   0   2      856.37      870.06    105.30 o
 -20   0   2     2021.40     1958.35    146.81 o
 -18   0   2     4623.41     4979.54    220.87 o
 -16   0   2     2480.37     2541.23    145.84 o
 -14   0   2        7.91       15.38     14.49 o
 -12   0   2      620.72      643.23     61.09 o
 -10   0   2    23870.63    24857.67    396.30 o
  -8   0   2     4745.09     4764.70    199.73 o
  -6   0   2     5109.27     4364.44     79.20 o
  -4   0   2    72699.97    62590.63    617.54 o
   0   0   2      116.69      100.70      9.03 o
   2   0   2   106236.24    91407.83    612.84 o
   4   0   2    34483.05    32715.08    301.68 o
   6   0   2     4868.24     4778.19    149.00 o
   8   0   2      314.46      406.69     46.65 o
  10   0   2     3593.24     3581.51    155.35 o
  12   0   2     2383.42     2269.74    134.83 o
  14   0   2     1354.53     1300.75    108.13 o
  16   0   2       62.95      112.14     36.09 o
  18   0   2       68.07       42.27     26.52 o
  20   0   2       72.23       90.19     34.99 o
  22   0   2      378.21      322.76     71.22 o
 -25   1   2       33.40       31.66     45.81 o
 -23   1   2      193.16      174.66     34.28 o
 -21   1   2      374.17      357.77     45.96 o
 -19   1   2       41.28       33.89     17.83 o
 -17   1   2     1130.35     1224.01    100.64 o
 -15   1   2     3656.23     4104.87    126.17 o
 -13   1   2      905.75     1109.74     59.78 o
 -11   1   2    15152.25    16368.61    276.90 o
  -9   1   2      778.84      746.08     37.98 o
  -7   1   2     2360.58     2381.53     43.10 o
  -5   1   2    13261.80    12950.73     94.94 o
  -3   1   2    14909.78    13981.14    129.40 o
  -1   1   2     3158.54     2929.16     29.38 o
   1   1   2      274.28      253.42     12.06 o
   3   1   2    53052.34    51237.60    284.82 o
   5   1   2      849.30      928.71     35.00 o
   7   1   2     5181.42     5104.43    225.06 o
   9   1   2     2688.44     2789.90     92.25 o
  11   1   2     2153.30     2420.84     93.39 o
  13   1   2      790.97      832.43     59.06 o
  15   1   2      566.35      571.26     52.50 o
  17   1   2      125.32       89.21     21.79 o
  19   1   2        0.36       -6.17     11.66 o
  21   1   2       12.88        9.75     23.95 o
 -24   2   2        1.41       -0.89     10.00 o
 -22   2   2       32.03       30.94     29.49 o
 -20   2   2      191.57      235.86     35.70 o
 -18   2   2      281.36      256.52     34.76 o
 -16   2   2     1138.30     1170.10     69.34 o
 -14   2   2     3368.38     3691.17    221.73 o
 -12   2   2      925.23      909.08     42.42 o
 -10   2   2     4566.91     5132.68    106.83 o
  -8   2   2     2605.75     2593.31     62.79 o
  -6   2   2      147.68      164.96     10.70 o
  -4   2   2     8245.38     8695.67     92.77 o
  -2   2   2     4020.43     3866.36     43.65 o
   0   2   2    24228.22    23516.11    146.52 o
   2   2   2       26.62       19.94      4.09 o
   4   2   2     3958.35     3630.56     59.94 o
   6   2   2      107.10       95.23     15.03 o
   8   2   2      158.18      176.69     22.75 o
  10   2   2     3327.99     3342.73    107.30 o
  12   2   2       55.67       76.21     19.33 o
  14   2   2       29.96       18.58     14.95 o
  16   2   2      102.47      157.08     29.17 o
  18   2   2       29.38       40.21     16.27 o
  20   2   2        0.16        4.38      7.45 o
 -23   3   2      321.40      326.96     45.70 o
 -21   3   2      236.10      243.80     51.68 o
 -19   3   2      361.46      425.36     46.34 o
 -17   3   2      483.41      555.17     49.08 o
 -15   3   2        4.61        4.11     10.17 o
 -13   3   2     1340.61     1483.33     57.38 o
 -11   3   2      802.77      948.23     46.98 o
  -9   3   2     8082.96     8341.17    116.84 o
  -7   3   2     3927.51     3894.28     68.66 o
  -5   3   2      385.93      305.66     21.37 o
  -3   3   2        1.69        3.75      1.98 o
  -1   3   2     7972.66     8235.88     84.31 o
   1   3   2       28.07       29.72      4.16 o
   3   3   2       78.32      121.36     16.28 o
   5   3   2       26.05       39.03      7.60 o
   7   3   2      647.36      693.50     45.02 o
   9   3   2     3969.17     3869.29    115.37 o
  11   3   2     1845.39     1875.49    117.20 o
  13   3   2     2073.02     2077.81     96.98 o
  15   3   2       39.43       10.23     16.29 o
  17   3   2       81.15       65.08     21.44 o
  19   3   2       23.31       39.33     17.23 o
 -22   4   2       11.15       17.33     17.45 o
 -20   4   2       42.96       54.09     27.92 o
 -18   4   2      350.02      290.63     37.02 o
 -16   4   2     1374.23     1350.71     73.46 o
 -14   4   2     1252.09     1250.27     88.84 o
 -12   4   2      182.41      163.57     26.31 o
 -10   4   2      214.79      238.90     21.46 o
  -8   4   2       95.23       92.95     17.15 o
  -6   4   2      122.92      116.39     11.12 o
  -4   4   2        1.46        6.50      4.02 o
  -2   4   2     3740.95     4068.81     80.51 o
   0   4   2     2898.63     2799.57     44.43 o
   2   4   2      617.50      553.49     19.81 o
   4   4   2      544.61      599.96     75.45 o
   6   4   2      224.60      217.83     39.59 o
   8   4   2     1724.94     1655.51     74.05 o
  10   4   2      509.55      579.63     46.84 o
  12   4   2      205.95      221.98     31.58 o
  14   4   2       52.91       72.95     21.10 o
  16   4   2      391.28      370.29     46.21 o
  18   4   2      146.59      136.97     30.43 o
 -21   5   2       53.59       67.24     31.75 o
 -19   5   2      376.44      392.86     75.28 o
 -17   5   2       99.16       90.07     33.53 o
 -15   5   2      192.07      176.71     30.91 o
 -13   5   2      141.83      171.17     28.85 o
 -11   5   2     2864.38     3170.54    156.77 o
  -9   5   2     2045.77     1851.81    174.66 o
  -7   5   2     4074.29     4235.67    126.87 o
  -5   5   2      592.44      603.18     21.90 o
  -3   5   2       87.33       91.36     10.15 o
  -1   5   2      216.92      232.02     14.53 o
   1   5   2     1173.51     1261.07     32.36 o
   3   5   2     2837.13     3039.02     73.52 o
   5   5   2      720.46      773.20     75.47 o
   7   5   2      905.54      863.08     84.92 o
   9   5   2     1098.72      999.75     96.39 o
  11   5   2     2574.76     2821.62    171.67 o
  13   5   2      134.20      166.20     44.92 o
  15   5   2      254.09      189.21     50.69 o
  17   5   2        7.18       15.71     17.89 o
 -18   6   2       28.38       28.86     21.12 o
 -16   6   2        0.60      -13.87     19.14 o
 -14   6   2       15.04       22.54     13.50 o
 -12   6   2      113.52      113.66     24.35 o
 -10   6   2      224.73      275.45     47.19 o
  -8   6   2        2.37        1.78      4.81 o
  -6   6   2      246.09      201.58     14.97 o
  -4   6   2        1.13       -0.21      3.05 o
  -2   6   2      186.96      172.20     13.20 o
   0   6   2      157.86      154.94     13.05 o
   2   6   2      751.00      662.90     29.12 o
   4   6   2      146.99      188.37     23.07 o
   6   6   2      107.48      143.12     24.13 o
   8   6   2       27.27       35.20     21.03 o
  10   6   2       17.35       22.69     17.55 o
  12   6   2        0.00       -4.72      9.76 o
  14   6   2       80.40       60.79     31.55 o
 -15   7   2      197.62      210.98     54.88 o
 -13   7   2      392.94      387.55     45.93 o
 -11   7   2      528.88      559.02     52.36 o
  -9   7   2      745.61      823.77    103.26 o
  -7   7   2      156.50      162.71     51.10 o
  -5   7   2      393.47      386.41     34.15 o
  -3   7   2      156.21      153.44     27.10 o
  -1   7   2      252.94      251.94     34.60 o
   1   7   2      118.30      123.00     18.97 o
   3   7   2      163.23      174.93     55.38 o
   5   7   2      698.97      823.03     87.48 o
   7   7   2      448.57      421.18     64.18 o
   9   7   2      731.26      697.87     87.65 o
  11   7   2       25.99       54.70     24.29 o
 -10   8   2        0.02      -10.45     21.43 o
  -8   8   2        2.33       -8.76      9.25 o
  -6   8   2        4.79      -26.74     26.74 o
  -4   8   2       55.36       88.10     28.77 o
  -2   8   2        1.20      -10.68     10.77 o
   0   8   2       34.36       40.95     17.15 o
   2   8   2       22.56       13.86     15.40 o
   4   8   2       57.88       32.47     24.45 o
   6   8   2       34.71       88.28     40.05 o
 -25   1   3       57.96       84.94     41.48 o
 -23   1   3        8.30       -5.49     11.92 o
 -21   1   3       69.03       72.24     20.47 o
 -19   1   3      709.54      734.68     59.35 o
 -17   1   3     1743.25     1813.54     88.42 o
 -15   1   3      741.32      783.33     53.31 o
 -13   1   3       35.30       16.83      6.83 o
 -11   1   3      907.68      826.74    117.55 o
  -9   1   3      676.83      527.29     25.38 o
  -7   1   3     1822.49     1513.19     35.36 o
  -5   1   3     9989.70     8941.08     83.76 o
  -3   1   3      909.22      827.64     15.47 o
  -1   1   3      539.47      560.14     16.09 o
   1   1   3     6445.49     6180.67     72.01 o
   3   1   3    17028.36    16736.20    202.44 o
   5   1   3      522.31      595.02     45.32 o
   7   1   3     1411.77     1293.39     60.10 o
   9   1   3     3879.34     3732.51    113.03 o
  11   1   3      785.07      836.71     57.06 o
  13   1   3     1397.25     1378.90     78.66 o
  15   1   3      111.12       95.58     23.88 o
  17   1   3      117.87       86.03     22.86 o
  19   1   3      528.81      503.03     57.57 o
 -24   2   3       99.45      104.75     27.77 o
 -22   2   3       23.57       19.91     11.76 o
 -20   2   3        2.16      -14.93     14.93 o
 -18   2   3      161.76      135.26     24.71 o
 -16   2   3      274.38      298.59     28.14 o
 -14   2   3      188.24      214.47     26.17 o
 -12   2   3     2571.13     2658.84     80.93 o
 -10   2   3    17147.17    17059.10    200.50 o
  -8   2   3     5076.37     4797.92     67.12 o
  -6   2   3    16121.27    15071.72    178.82 o
  -4   2   3    13858.26    13932.38    161.40 o
  -2   2   3      670.14      689.93     18.02 o
   0   2   3      266.86      282.34     12.25 o
   2   2   3     5148.72     5208.54     64.39 o
   4   2   3       81.54       74.96     10.74 o
   6   2   3       89.69       90.95     19.03 o
   8   2   3      221.35      222.14     26.81 o
  10   2   3       95.35       97.93     19.79 o
  12   2   3     1584.61     1620.99     84.41 o
  14   2   3     1628.10     1570.67     88.79 o
  16   2   3       14.91        3.97     16.31 o
  18   2   3        0.79      -11.24     11.24 o
  20   2   3       25.14       21.38     12.63 o
 -23   3   3       62.00       35.68     17.40 o
 -21   3   3       49.90       33.96     11.98 o
 -19   3   3        8.17        7.78     10.84 o
 -17   3   3        5.50       19.81      8.74 o
 -15   3   3      271.00      264.14     31.21 o
 -13   3   3      866.07      826.58     45.97 o
 -11   3   3      396.75      490.65     30.53 o
  -9   3   3      625.47      627.24     23.41 o
  -7   3   3     1068.06     1057.71     70.66 o
  -5   3   3      635.19      715.34     41.20 o
  -3   3   3       82.35       93.14      8.28 o
  -1   3   3      380.26      370.38     14.65 o
   1   3   3      287.31      374.47     20.98 o
   3   3   3     3831.47     3730.54     92.14 o
   5   3   3      234.71      306.30     28.59 o
   7   3   3      434.68      426.73     44.72 o
   9   3   3      117.01       92.72     19.85 o
  11   3   3     2734.21     2473.74    103.21 o
  13   3   3       68.11       50.87     16.97 o
  15   3   3      596.48      584.95    101.30 o
  17   3   3      768.12      771.54     69.80 o
  19   3   3       26.16       48.49     20.74 o
 -22   4   3       32.30       49.44     35.59 o
 -20   4   3        7.37      -12.08     24.31 o
 -18   4   3        6.65       11.68     11.99 o
 -16   4   3       15.90        9.95      4.33 o
 -14   4   3      445.72      525.49     75.77 o
 -12   4   3     1206.68     1024.38    110.13 o
 -10   4   3      761.43      687.26     66.90 o
  -8   4   3     8671.96     8512.64    229.92 o
  -6   4   3     1299.11     1290.74     46.32 o
  -4   4   3      433.38      514.62     21.63 o
  -2   4   3      100.81       90.57      6.94 o
   0   4   3     4721.74     4930.04     75.33 o
   2   4   3      152.32      138.61     17.59 o
   4   4   3     2280.76     2101.33    113.63 o
   6   4   3      180.22      146.86     33.67 o
   8   4   3      451.26      385.98     37.04 o
  10   4   3     3780.66     3747.02    125.43 o
  12   4   3     1812.18     1824.23     93.42 o
  14   4   3      546.10      554.72     55.33 o
  16   4   3      786.29      772.33     68.36 o
  18   4   3        0.10       -4.81      8.51 o
 -21   5   3        7.30       20.90     18.44 o
 -19   5   3      110.52       73.76     30.19 o
 -17   5   3        0.25       -1.30      9.23 o
 -15   5   3      125.71      177.53     30.01 o
 -13   5   3      737.09      723.46     78.56 o
 -11   5   3     4405.51     4077.74    178.57 o
  -9   5   3     1114.98     1206.48     89.76 o
  -7   5   3      130.29      138.14     16.43 o
  -5   5   3      197.73      217.65      9.75 o
  -3   5   3      104.49      103.08      8.09 o
  -1   5   3      502.03      482.62     20.32 o
   1   5   3      360.95      349.91     19.86 o
   3   5   3       23.84       23.17      6.99 o
   5   5   3        1.09       10.90     11.54 o
   7   5   3       47.63       48.89     22.44 o
   9   5   3      130.68      155.06     41.50 o
  11   5   3      627.27      536.63     76.60 o
  13   5   3      833.15      730.28     94.91 o
  15   5   3       78.84      112.65     40.09 o
 -18   6   3      360.98      376.80     73.61 o
 -16   6   3      853.61      860.12     99.95 o
 -14   6   3      415.87      379.02     45.56 o
 -12   6   3      284.50      317.54     52.63 o
 -10   6   3      893.40      934.93     85.19 o
  -8   6   3      806.98      814.20     57.30 o
  -6   6   3     2823.41     2874.63    106.80 o
  -4   6   3     2830.33     2740.16     68.33 o
  -2   6   3      197.00      209.76     18.53 o
   0   6   3     1317.36     1276.52     48.53 o
   2   6   3      537.88      485.72     36.11 o
   4   6   3        4.85       19.91     11.60 o
   6   6   3      155.64      165.88     26.84 o
   8   6   3     1251.19     1188.66    108.51 o
  10   6   3      219.75      159.88     41.53 o
  12   6   3      191.25      212.24     51.44 o
  14   6   3      257.92      224.58     54.65 o
 -15   7   3        3.51        3.69      6.70 o
 -13   7   3        7.49       43.91     19.11 o
 -11   7   3       83.20       68.27     26.05 o
  -9   7   3      147.53      133.71     24.84 o
  -7   7   3      254.89      257.89     28.36 o
  -5   7   3        9.91        4.55      6.07 o
  -3   7   3       65.46       56.70     13.89 o
  -1   7   3       10.34        5.23      8.65 o
   1   7   3       24.69       25.12      7.27 o
   3   7   3        8.27        8.83      6.87 o
   5   7   3      318.65      280.54     35.23 o
   7   7   3      167.95       89.36     34.50 o
   9   7   3      242.60      248.60     54.90 o
  11   7   3       93.39       89.38     33.10 o
 -10   8   3      118.37      133.42     48.61 o
  -8   8   3      132.65      105.36     37.99 o
  -6   8   3       84.69      106.11     37.52 o
  -4   8   3       41.50       31.26     22.63 o
  -2   8   3       60.08       90.20     30.41 o
   0   8   3      186.25      153.79     32.11 o
   2   8   3      144.09      168.08     48.43 o
   4   8   3       79.34      107.51     45.58 o
   6   8   3      254.37      297.30     69.56 o
 -26   0   4       67.68      159.84     50.08 o
 -24   0   4     1576.34     1643.42    147.43 o
 -22   0   4      164.40      180.69     47.62 o
 -20   0   4      293.97      261.84     53.15 o
 -18   0   4       15.14       26.32     14.06 o
 -16   0   4       78.02      136.10     34.29 o
 -14   0   4     1111.62     1253.89     63.41 o
 -12   0   4      999.10      978.82     69.96 o
 -10   0   4    14264.63    13016.53    249.59 o
  -8   0   4    12895.77    11745.85    154.18 o
  -6   0   4    38939.59    35071.99    293.29 o
  -4   0   4    19177.01    18434.97    461.78 o
  -2   0   4    15113.55    14771.21    310.37 o
   0   0   4    34950.36    34649.70    302.48 o
   2   0   4    45483.72    42756.78    377.43 o
   4   0   4    15035.63    15448.96    292.63 o
   6   0   4     2625.19     2568.09    120.78 o
   8   0   4     1070.96     1102.44     85.73 o
  10   0   4      271.60      236.05     42.88 o
  12   0   4      167.88      138.44     33.84 o
  14   0   4     1116.55     1242.44    112.87 o
  16   0   4       35.15       31.88     24.38 o
  18   0   4      337.34      393.11     73.65 o
 -25   1   4        4.25       -2.27     27.90 o
 -23   1   4      273.98      269.01     41.16 o
 -21   1   4      664.10      597.12     57.59 o
 -19   1   4      274.46      244.66     34.42 o
 -17   1   4       37.13       35.82     13.38 o
 -15   1   4      382.89      563.20     42.41 o
 -13   1   4     2259.08     2858.59     90.28 o
 -11   1   4     1842.54     2002.06    149.14 o
  -9   1   4    18754.45    18285.84    213.30 o
  -7   1   4     5829.23     5554.01     67.11 o
  -5   1   4    21193.29    21135.83    112.95 o
  -3   1   4     3723.32     3830.97     49.12 o
  -1   1   4     1344.15     1393.00     32.45 o
   1   1   4      957.37     1068.49     31.86 o
   3   1   4     1768.14     1767.89     69.38 o
   5   1   4     4992.25     5182.98    155.74 o
   7   1   4     5939.58     6261.23    208.59 o
   9   1   4       58.57       41.56     16.70 o
  11   1   4     1254.16     1296.50    111.27 o
  13   1   4     6424.31     6682.39    207.57 o
  15   1   4      695.49      686.34     60.90 o
  17   1   4        6.64       -8.39      9.31 o
  19   1   4      136.73      153.95     32.56 o
 -26   2   4      426.57      425.22     55.59 o
 -24   2   4       10.07        6.88      9.24 o
 -22   2   4      212.23      195.40     34.09 o
 -20   2   4       74.63       73.40     20.07 o
 -18   2   4      782.31      877.83     50.80 o
 -16   2   4     2842.27     2854.72     99.04 o
 -14   2   4      159.04      153.70     20.88 o
 -12   2   4     1712.19     1610.34     93.19 o
 -10   2   4      727.79      686.88     28.08 o
  -8   2   4     5058.63     5089.57    132.87 o
  -6   2   4      639.85      570.77     18.65 o
  -4   2   4      256.52      217.74      8.66 o
  -2   2   4      718.08      614.61     25.32 o
   0   2   4     2876.21     2601.98     49.54 o
   2   2   4     1888.42     2013.80     66.59 o
   4   2   4       62.61       69.36     14.20 o
   6   2   4      943.23      942.71     65.96 o
   8   2   4        6.39        6.74      7.75 o
  10   2   4     3417.09     3909.31    252.05 o
  12   2   4     2066.32     2073.37     99.22 o
  14   2   4      470.09      630.37     60.43 o
  16   2   4     1484.68     1562.06     97.91 o
  18   2   4      236.58      234.43     39.85 o
 -25   3   4      592.47      655.68    106.14 o
 -23   3   4       82.77      104.71     25.01 o
 -21   3   4      490.28      567.00     55.24 o
 -19   3   4      558.64      446.17     45.98 o
 -17   3   4      142.15      126.31     19.11 o
 -15   3   4      646.01      707.21     44.71 o
 -13   3   4       14.88       18.94      6.29 o
 -11   3   4      886.25      878.12     30.67 o
  -9   3   4      139.53      117.38     15.27 o
  -7   3   4    10700.07    10836.74    116.35 o
  -5   3   4     2009.61     1936.69     70.17 o
  -3   3   4       21.76       30.78      6.93 o
  -1   3   4     1033.43     1122.53     26.70 o
   1   3   4     3623.75     3906.37     86.49 o
   3   3   4       37.70       57.64     12.01 o
   5   3   4        4.83        0.55      5.98 o
   7   3   4       15.45       13.37      8.23 o
   9   3   4       43.46       53.03     17.06 o
  11   3   4     5523.41     5531.72    162.12 o
  13   3   4       82.53       75.32     18.97 o
  15   3   4     1062.53     1046.31     91.71 o
  17   3   4      102.40      118.26     28.66 o
 -24   4   4      117.33       75.53     35.59 o
 -22   4   4        0.25      -28.02     28.02 o
 -20   4   4      161.90      189.89     52.42 o
 -18   4   4      224.41      193.53     31.96 o
 -16   4   4       15.39        2.41      8.59 o
 -14   4   4      162.81      154.53     17.95 o
 -12   4   4      462.39      509.86     61.46 o
 -10   4   4      448.94      409.56     52.51 o
  -8   4   4      409.75      381.15     41.71 o
  -6   4   4       53.08       72.93     16.41 o
  -4   4   4      825.32      870.64     29.47 o
  -2   4   4     3323.47     3305.23     64.40 o
   0   4   4      742.98      714.70     30.36 o
   2   4   4       29.72       20.73      8.74 o
   4   4   4      806.28      814.40     74.54 o
   6   4   4     1342.73     1225.18     97.66 o
   8   4   4       56.56       87.63     19.96 o
  10   4   4       20.25       25.24     12.18 o
  12   4   4       68.63       47.01     15.57 o
  14   4   4      321.77      273.23     40.37 o
  16   4   4      109.43      133.43     30.70 o
 -21   5   4       59.21       50.62     27.94 o
 -19   5   4       25.13       45.81     18.41 o
 -17   5   4      568.05      531.54     55.11 o
 -15   5   4      230.28      259.24     49.88 o
 -13   5   4      121.58      132.36     34.21 o
 -11   5   4      129.50      148.22     35.07 o
  -9   5   4     3679.48     3332.47    382.35 o
  -7   5   4     3394.07     3445.66    137.78 o
  -5   5   4     2377.91     2344.07    102.83 o
  -3   5   4      815.11      860.26     34.49 o
  -1   5   4      159.63      158.77     11.75 o
   1   5   4      126.17      137.90     15.87 o
   3   5   4      121.84      151.76     24.39 o
   5   5   4        6.32       -4.08      9.25 o
   7   5   4       42.75       16.91     11.48 o
   9   5   4     1590.96     1490.98    121.79 o
  11   5   4       68.75      101.37     35.02 o
  13   5   4      560.68      626.85     89.41 o
  15   5   4       60.94       55.01     30.21 o
 -20   6   4        8.11        7.54     12.98 o
 -18   6   4       60.86       43.00     18.37 o
 -16   6   4      176.25      181.43     43.89 o
 -14   6   4      110.15      153.88     38.16 o
 -12   6   4        0.07        2.78      8.91 o
 -10   6   4       10.92       29.95     15.43 o
  -8   6   4       64.81       55.85     13.94 o
  -6   6   4      385.35      473.26     37.01 o
  -4   6   4      196.35      218.59     18.93 o
  -2   6   4       13.64       16.32      6.21 o
   0   6   4       12.49        5.13      7.02 o
   2   6   4       66.15       64.55     22.87 o
   4   6   4       21.62       10.92      8.22 o
   6   6   4      395.51      396.80     51.55 o
   8   6   4       28.15       22.69     18.57 o
  10   6   4       29.66       27.49     16.85 o
  12   6   4        0.30      -15.55     15.55 o
 -17   7   4        0.44        1.93     12.78 o
 -15   7   4       49.05       15.00      9.75 o
 -13   7   4       96.33       91.63     29.19 o
 -11   7   4     1079.46     1148.94    170.51 o
  -9   7   4      207.28      291.30     43.12 o
  -7   7   4      516.26      556.97     68.74 o
  -5   7   4      722.30      720.44     54.08 o
  -3   7   4      608.53      676.48     46.91 o
  -1   7   4      531.12      528.36     52.01 o
   1   7   4       50.17       37.77     14.03 o
   3   7   4       34.59       30.99     10.60 o
   5   7   4       29.20       16.49      9.90 o
   7   7   4      186.95      219.44     34.62 o
   9   7   4       34.67       24.94     13.65 o
 -12   8   4        0.33      -11.54     14.96 o
 -10   8   4       66.11       80.39     33.43 o
  -8   8   4        2.59      -26.93     26.93 o
  -6   8   4       85.99      122.29     34.50 o
  -4   8   4        7.36      -14.77     14.77 o
  -2   8   4       34.51       45.92     20.01 o
   0   8   4       94.73      128.56     45.45 o
   2   8   4       24.30       20.40     18.31 o
   4   8   4      251.69      237.06     62.01 o
 -27   1   5      320.47      348.43     51.23 o
 -25   1   5      860.87      793.37     73.72 o
 -23   1   5     1329.32     1476.61    109.12 o
 -21   1   5      953.73     1035.52     74.02 o
 -19   1   5     1588.21     1841.82     92.79 o
 -17   1   5     1279.47     1329.81     70.87 o
 -15   1   5     2487.21     2678.71    131.65 o
 -13   1   5      905.78      859.92     47.97 o
 -11   1   5      177.35      258.95     24.05 o
  -9   1   5     2110.01     1827.86     46.64 o
  -7   1   5     3212.33     2864.77     43.04 o
  -5   1   5    14708.76    13814.17    106.41 o
  -3   1   5     7030.34     6588.36     84.41 o
  -1   1   5     2250.76     2030.77     44.06 o
   1   1   5     5391.14     4962.78    181.70 o
   3   1   5    21537.92    20968.83    258.04 o
   5   1   5    12072.10    12135.68    201.30 o
   7   1   5     3058.40     3324.60    216.90 o
   9   1   5       11.40       42.27     29.94 o
  11   1   5     3441.23     3025.26    118.98 o
  13   1   5     1896.55     1744.99     95.91 o
  15   1   5      158.16      184.99     33.29 o
  17   1   5      101.14      116.35     28.17 o
 -26   2   5       99.36       81.14     44.50 o
 -24   2   5      315.51      348.62     46.53 o
 -22   2   5        1.59       -3.06      9.77 o
 -20   2   5       34.24       26.90     13.42 o
 -18   2   5       60.39       57.36     16.23 o
 -16   2   5      698.28      839.90     73.29 o
 -14   2   5     1010.80     1167.43     55.41 o
 -12   2   5      315.27      362.68     27.57 o
 -10   2   5     2479.17     2413.06     72.03 o
  -8   2   5     3150.81     3342.62     56.51 o
  -6   2   5     6607.13     6480.63     64.98 o
  -4   2   5     2073.80     1907.51     27.45 o
  -2   2   5      163.10      132.32     10.57 o
   0   2   5      937.84     1092.59     44.60 o
   2   2   5     2300.82     2182.17     74.26 o
   4   2   5       18.39       24.07     10.12 o
   6   2   5     3248.93     3410.88    109.24 o
   8   2   5      612.23      561.41     70.40 o
  10   2   5      503.60      434.85     45.03 o
  12   2   5      127.34      121.45     24.61 o
  14   2   5       33.33       39.46     17.84 o
  16   2   5        1.12        3.91     17.59 o
  18   2   5      129.63      122.46     30.74 o
 -25   3   5       92.91       83.77     40.19 o
 -23   3   5      103.79      115.48     61.59 o
 -21   3   5      848.34      844.92     83.83 o
 -19   3   5      308.58      350.06     36.72 o
 -17   3   5     1377.47     1429.90     67.99 o
 -15   3   5      185.23      173.22     20.98 o
 -13   3   5      418.89      433.70     28.51 o
 -11   3   5      161.67      153.55     11.01 o
  -9   3   5      855.48      854.66     38.57 o
  -7   3   5     9493.68     9184.19    164.98 o
  -5   3   5     2056.97     1915.98     39.78 o
  -3   3   5     1495.82     1495.97     41.20 o
  -1   3   5     6154.08     6055.42     80.22 o
   1   3   5     4693.14     4559.27    100.89 o
   3   3   5       11.44        6.37      7.89 o
   5   3   5      710.21      670.25     47.82 o
   7   3   5      111.26      123.54     22.59 o
   9   3   5     1354.25     1332.13     77.13 o
  11   3   5      147.01      116.29     24.87 o
  13   3   5        7.50       22.63     12.60 o
  15   3   5      636.27      594.68     61.49 o
  17   3   5      113.47      145.04     44.03 o
 -24   4   5       35.14      120.10     45.92 o
 -22   4   5      212.09      246.17     62.95 o
 -20   4   5       13.55       11.40     12.70 o
 -18   4   5        6.87       -8.65     11.99 o
 -16   4   5       68.43       68.76     12.80 o
 -14   4   5      113.58      105.76     18.07 o
 -12   4   5       73.90       58.13     12.51 o
 -10   4   5      168.81      174.71     24.38 o
  -8   4   5     3710.46     3794.56    112.90 o
  -6   4   5     2026.73     2067.36     66.06 o
  -4   4   5      682.48      749.18     28.73 o
  -2   4   5      286.02      320.88     14.61 o
   0   4   5     1784.09     1589.84     65.35 o
   2   4   5      333.59      351.40     30.08 o
   4   4   5        0.32       31.27     16.70 o
   6   4   5     1981.43     1686.76    118.94 o
   8   4   5      208.87      193.09     29.59 o
  10   4   5        7.25        2.84      7.77 o
  12   4   5        4.06      -14.60     14.60 o
  14   4   5       72.06       56.91     20.66 o
  16   4   5      260.76      285.60     44.95 o
 -23   5   5        6.49        1.53     10.06 o
 -21   5   5        0.01        6.31     11.78 o
 -19   5   5      682.46      663.61     66.24 o
 -17   5   5      133.50      102.71     33.13 o
 -15   5   5      635.85      664.40     77.80 o
 -13   5   5       63.07       58.12     24.16 o
 -11   5   5       18.09       14.17     12.93 o
  -9   5   5     1189.47     1256.59     80.96 o
  -7   5   5      260.30      244.40     33.92 o
  -5   5   5      558.53      574.72     25.90 o
  -3   5   5      944.30     1043.05     39.82 o
  -1   5   5       97.35      107.43     10.74 o
   1   5   5        0.06        5.88      4.69 o
   3   5   5      456.92      488.95     59.84 o
   5   5   5       25.76       30.52     18.64 o
   7   5   5      206.13      257.47     49.61 o
   9   5   5      907.92      876.80     97.41 o
  11   5   5       17.48        4.63     12.34 o
  13   5   5        4.01        8.08     13.79 o
 -20   6   5      307.21      285.92     45.21 o
 -18   6   5        1.89       14.12     16.87 o
 -16   6   5      104.37       93.67     30.99 o
 -14   6   5       94.82       83.54     29.41 o
 -12   6   5        6.82       27.31     17.86 o
 -10   6   5       26.55       43.51     14.80 o
  -8   6   5      128.47      136.00     20.72 o
  -6   6   5       20.99       11.46      9.18 o
  -4   6   5       68.78       87.29     14.47 o
  -2   6   5     3135.28     3198.28     77.58 o
   0   6   5      132.88      151.00     20.69 o
   2   6   5     1198.40     1149.03     58.58 o
   4   6   5      767.55      812.39     61.60 o
   6   6   5        3.33       12.44     11.16 o
   8   6   5      102.34       90.45     32.50 o
  10   6   5        1.34       10.51     17.16 o
  12   6   5       15.53        2.17      8.76 o
 -17   7   5        3.31       -5.14     15.63 o
 -15   7   5      157.32      102.82     32.83 o
 -13   7   5      209.46      191.16     43.37 o
 -11   7   5      112.94      151.40     28.06 o
  -9   7   5      181.54      192.07     36.61 o
  -7   7   5      187.36      194.93     26.10 o
  -5   7   5       39.33       56.40     15.22 o
  -3   7   5       26.18       17.38     11.77 o
  -1   7   5       43.72       67.01     19.02 o
   1   7   5      188.49      142.88     21.38 o
   3   7   5      134.72      153.52     23.15 o
   5   7   5      287.58      275.10     37.56 o
   7   7   5        0.33       -9.44     10.32 o
 -12   8   5       80.03      136.26     44.80 o
 -10   8   5        1.72      -18.81     18.81 o
  -8   8   5        2.68       15.93     10.17 o
  -6   8   5       91.68      128.70     29.62 o
  -4   8   5      365.80      413.89     51.43 o
  -2   8   5        2.00       -6.85     39.84 o
   0   8   5      374.31      436.17     79.20 o
   2   8   5       48.09      146.97     50.58 o
 -28   0   6       14.86      -19.34     19.34 o
 -26   0   6     2404.11     2458.13    186.14 o
 -24   0   6     1179.97     1446.51    135.31 o
 -22   0   6     2308.83     2417.92    166.71 o
 -20   0   6     4382.66     5181.10    232.73 o
 -18   0   6     4075.22     4012.77    176.47 o
 -16   0   6    13487.95    13565.30    313.98 o
 -14   0   6     5857.97     5587.11    180.45 o
 -12   0   6     6096.82     6010.31    173.72 o
 -10   0   6        0.26        6.46      4.00 o
  -8   0   6      138.42      148.31     49.85 o
  -6   0   6     4045.38     3520.29     53.04 o
  -4   0   6    16718.61    16533.86    202.81 o
  -2   0   6     3342.56     3360.14     89.27 o
   0   0   6     7202.74     7810.07    199.02 o
   2   0   6    28652.38    28645.25    454.13 o
   4   0   6    10307.50    10730.73    270.07 o
   6   0   6      203.19      305.33     47.45 o
   8   0   6     2689.42     2820.95    151.51 o
  10   0   6     2150.06     2010.52    137.32 o
  12   0   6      513.93      480.65     70.57 o
  14   0   6        0.03       -6.19     16.01 o
  16   0   6       11.37       28.83     25.24 o
 -27   1   6       14.58       14.79     10.64 o
 -25   1   6      205.71      286.80     43.78 o
 -23   1   6       52.37       39.18     36.71 o
 -21   1   6      158.79      158.22     29.62 o
 -19   1   6       13.71        7.39     10.76 o
 -17   1   6        0.03        9.61      7.21 o
 -15   1   6     3872.51     3992.14    111.66 o
 -13   1   6     5074.66     5309.60    119.54 o
 -11   1   6     4032.98     4377.04     81.41 o
  -9   1   6      136.35      143.97     13.04 o
  -7   1   6      638.22      639.30     21.11 o
  -5   1   6     1063.47      994.97     23.74 o
  -3   1   6      757.49      773.56     37.07 o
  -1   1   6     3143.16     3153.19     89.94 o
   1   1   6     1839.37     2225.21     75.79 o
   3   1   6     3546.45     3874.68    108.02 o
   5   1   6     3264.87     3595.46    111.48 o
   7   1   6        6.60        0.01     11.35 o
   9   1   6     6664.94     6735.96    175.58 o
  11   1   6     1347.56     1479.62     86.18 o
  13   1   6      811.31      807.07     95.38 o
  15   1   6      228.94      179.62     34.34 o
  17   1   6        4.31      -15.94     15.94 o
 -26   2   6       22.88       22.86     12.33 o
 -24   2   6     1440.63     1389.61     92.61 o
 -22   2   6      483.39      491.08     45.14 o
 -20   2   6       35.64       24.63      8.84 o
 -18   2   6      914.09      954.89     75.54 o
 -16   2   6     1200.19     1175.92     60.40 o
 -14   2   6     7711.11     8774.54    229.89 o
 -12   2   6      956.84     1046.88     48.54 o
 -10   2   6      258.68      273.13     18.39 o
  -8   2   6    18955.11    19430.24    141.49 o
  -6   2   6    20168.16    21359.28    129.51 o
  -4   2   6     3646.86     3770.70     50.18 o
  -2   2   6      336.40      318.31     19.01 o
   0   2   6    20279.43    20766.80    254.58 o
   2   2   6       76.73       68.33     15.67 o
   4   2   6     4459.13     4906.92    150.18 o
   6   2   6     5961.03     5734.83    150.67 o
   8   2   6       22.82       34.31     12.16 o
  10   2   6      804.55      870.04     65.58 o
  12   2   6       13.03       -1.46     10.11 o
  14   2   6      194.58      198.23     34.92 o
  16   2   6      234.47      170.96     33.73 o
 -25   3   6        6.05       24.41     26.96 o
 -23   3   6      214.90      211.34     27.66 o
 -21   3   6       19.53        4.47      6.39 o
 -19   3   6       39.77       65.06     16.61 o
 -17   3   6      146.75      168.15     22.62 o
 -15   3   6        4.56       26.51      8.19 o
 -13   3   6       36.13       37.56     10.19 o
 -11   3   6      235.69      252.47     23.38 o
  -9   3   6      228.90      245.37     19.14 o
  -7   3   6        5.25       13.85      6.12 o
  -5   3   6      207.70      222.11     12.71 o
  -3   3   6      163.11      162.57      9.82 o
  -1   3   6      814.65      812.86     38.09 o
   1   3   6     2673.39     2595.16     80.30 o
   3   3   6       28.02       70.38     17.29 o
   5   3   6     2287.90     2263.79    104.25 o
   7   3   6     1707.47     1843.80     89.61 o
   9   3   6      103.96      119.42     26.52 o
  11   3   6     1286.49     1337.08     85.55 o
  13   3   6      245.30      282.19     42.17 o
  15   3   6      285.03      231.68     42.31 o
 -24   4   6        0.65       -0.98     16.80 o
 -22   4   6      466.02      592.14     63.84 o
 -20   4   6      601.41      582.63     81.95 o
 -18   4   6      102.13       71.57     28.28 o
 -16   4   6      370.77      340.98     24.47 o
 -14   4   6      302.99      266.20     46.88 o
 -12   4   6     1165.89     1059.92     50.68 o
 -10   4   6      115.81      125.77     13.53 o
  -8   4   6       39.03       49.05     10.27 o
  -6   4   6       33.62       36.63     11.33 o
  -4   4   6       54.66       80.11      9.63 o
  -2   4   6     3320.95     3474.99    123.28 o
   0   4   6        2.62        4.27      4.89 o
   2   4   6     1437.05     1596.85    103.89 o
   4   4   6       41.31       48.52     21.00 o
   6   4   6        8.35       33.71     19.65 o
   8   4   6      590.22      620.38     62.09 o
  10   4   6       28.08       23.50     15.08 o
  12   4   6      133.77      162.35     31.25 o
  14   4   6       14.43        4.88     15.11 o
 -23   5   6        1.13       -2.19      9.83 o
 -21   5   6      402.82      496.08     58.11 o
 -19   5   6      559.69      718.98     89.10 o
 -17   5   6      437.79      623.80     80.29 o
 -15   5   6       27.47       40.91     18.92 o
 -13   5   6      329.85      407.24     59.18 o
 -11   5   6       11.98        5.20      9.26 o
  -9   5   6      622.07      573.64     38.43 o
  -7   5   6      106.18      100.09     16.39 o
  -5   5   6       11.54       12.11      5.00 o
  -3   5   6      673.16      764.22     34.94 o
  -1   5   6      548.07      516.14     51.60 o
   1   5   6       34.36       31.79      9.63 o
   3   5   6     1367.24     1337.77    101.92 o
   5   5   6     1266.61     1394.69    112.28 o
   7   5   6      246.46      193.45     44.18 o
   9   5   6      219.24      242.03     52.57 o
  11   5   6        7.32       25.50     17.71 o
  13   5   6      340.93      308.21     65.63 o
 -20   6   6       93.02      122.90     40.44 o
 -18   6   6      179.62      185.01     46.44 o
 -16   6   6        0.38       -2.00     14.96 o
 -14   6   6      273.78      243.32     48.28 o
 -12   6   6      486.89      565.36     70.34 o
 -10   6   6      464.40      510.51     49.03 o
  -8   6   6      423.31      435.84     36.62 o
  -6   6   6      132.19      135.57     20.81 o
  -4   6   6      330.82      340.02     24.22 o
  -2   6   6       32.47       31.30     12.04 o
   0   6   6      104.31      136.40     20.47 o
   2   6   6       29.40       26.55     12.67 o
   4   6   6       48.86       54.88     18.05 o
   6   6   6       19.26       26.18     21.33 o
   8   6   6        2.08      -18.09     18.09 o
  10   6   6       21.42       43.84     25.86 o
 -17   7   6      107.84       78.67     29.40 o
 -15   7   6      379.02      417.11     66.45 o
 -13   7   6       37.73       79.88     46.76 o
 -11   7   6      268.89      240.25     54.37 o
  -9   7   6        8.95       20.08     11.28 o
  -7   7   6        3.09       -1.26      8.73 o
  -5   7   6        2.70        5.08      8.30 o
  -3   7   6       10.74       14.53      9.03 o
  -1   7   6       42.01       47.05     15.71 o
   1   7   6      504.98      534.63     42.47 o
   3   7   6      353.28      401.23     38.25 o
   5   7   6       43.82       48.70     16.73 o
   7   7   6       67.28       55.45     18.87 o
 -12   8   6       19.71       14.03     16.45 o
 -10   8   6       68.07       12.50     14.35 o
  -8   8   6       10.60       39.08     19.60 o
  -6   8   6       23.14       31.54     14.77 o
  -4   8   6        7.60       26.89     16.46 o
  -2   8   6        0.55        5.74     11.44 o
   0   8   6        0.43        9.50     12.24 o
   2   8   6       44.09       26.83     22.58 o
 -27   1   7      151.56      150.64     33.32 o
 -25   1   7      806.04      806.90     73.10 o
 -23   1   7      694.00      761.60     68.22 o
 -21   1   7     1368.76     1317.26    121.93 o
 -19   1   7     1562.04     1585.78    141.00 o
 -17   1   7     2601.92     2465.13     92.88 o
 -15   1   7     3532.56     3280.31     98.74 o
 -13   1   7     1820.08     1663.95     64.34 o
 -11   1   7     1782.03     1845.32     52.67 o
  -9   1   7      119.40      109.24     10.42 o
  -7   1   7       49.25       42.30      4.95 o
  -5   1   7       93.01      101.22      8.62 o
  -3   1   7        6.73        0.46      9.06 o
  -1   1   7        0.56        5.90      7.17 o
   1   1   7      554.37      520.68     65.96 o
   3   1   7      743.42      692.79     53.69 o
   5   1   7      675.57      615.86     48.79 o
   7   1   7     2383.28     2290.88     99.82 o
   9   1   7     2214.30     2276.19    105.89 o
  11   1   7       54.06       75.95     21.43 o
  13   1   7       10.82       -3.72     10.13 o
  15   1   7       86.26       62.86     22.24 o
 -28   2   7       47.91       31.80     19.19 o
 -26   2   7        0.21       29.22     14.25 o
 -24   2   7       13.08       -0.40      6.92 o
 -22   2   7       26.73       33.79     12.58 o
 -20   2   7        4.08       11.67     18.31 o
 -18   2   7      154.06      195.51     26.99 o
 -16   2   7     1745.19     1771.69     74.24 o
 -14   2   7     5119.97     5234.94    122.98 o
 -12   2   7     3952.77     4379.36     83.53 o
 -10   2   7     5382.24     5557.16     85.99 o
  -8   2   7      522.32      462.94     16.76 o
  -6   2   7       99.23       88.56      6.52 o
  -4   2   7      280.99      318.42     16.59 o
  -2   2   7     3212.10     3397.65     79.87 o
   0   2   7       95.83       89.23     17.35 o
   2   2   7      930.65      990.40     71.04 o
   4   2   7     1193.00     1261.32     68.74 o
   6   2   7       24.75        4.75     12.61 o
   8   2   7       10.44      -11.34     29.38 o
  10   2   7      178.40      156.91     30.00 o
  12   2   7        3.14        7.36     11.77 o
  14   2   7      728.48      675.43     66.74 o
 -27   3   7        6.89       -9.19     11.61 o
 -25   3   7        0.73       -4.60     13.21 o
 -23   3   7      692.67      678.60     57.85 o
 -21   3   7      123.60       99.27     19.95 o
 -19   3   7      705.46      660.65     67.50 o
 -17   3   7      481.77      408.57     33.91 o
 -15   3   7      224.03      189.88     20.37 o
 -13   3   7      764.91      786.82     34.12 o
 -11   3   7       54.60       45.88      6.76 o
  -9   3   7      197.44      184.36     11.19 o
  -7   3   7      742.65      801.98     28.50 o
  -5   3   7     1476.05     1496.63     28.65 o
  -3   3   7     3251.43     3047.84    107.27 o
  -1   3   7     3517.16     3840.67    142.77 o
   1   3   7      648.86      634.35     61.87 o
   3   3   7      759.04      880.12     63.18 o
   5   3   7     2423.19     2355.88     98.97 o
   7   3   7      264.40      305.59     37.77 o
   9   3   7       28.21       39.36     15.51 o
  11   3   7      492.04      545.70     81.69 o
  13   3   7       91.11      103.65     37.85 o
  15   3   7      273.71      226.61     46.13 o
 -26   4   7       45.88       47.80     32.18 o
 -24   4   7        7.68        8.28     12.39 o
 -22   4   7       77.39       53.00     24.69 o
 -20   4   7       86.05       60.41     24.51 o
 -18   4   7       61.58       91.26     30.10 o
 -16   4   7      785.96      716.77     79.86 o
 -14   4   7     1860.90     1700.28    239.10 o
 -12   4   7     2875.25     2750.76    363.93 o
 -10   4   7      153.09      195.19     27.43 o
  -8   4   7        5.77        1.45      4.50 o
  -6   4   7      197.22      235.38     16.82 o
  -4   4   7      545.61      560.33     27.23 o
  -2   4   7      466.24      486.18     26.48 o
   0   4   7      474.59      466.15     35.74 o
   2   4   7      979.10     1030.80     87.51 o
   4   4   7     2366.58     2459.90    144.64 o
   6   4   7     2037.51     1952.91     97.85 o
   8   4   7      463.63      621.10    119.37 o
  10   4   7      462.44      475.70     52.82 o
  12   4   7      521.60      506.88     66.07 o
 -23   5   7       89.89      117.21     31.28 o
 -21   5   7      307.49      290.27     61.37 o
 -19   5   7        0.34       10.98     14.51 o
 -17   5   7      130.44      130.56     36.86 o
 -15   5   7      552.49      530.05     70.59 o
 -13   5   7      700.94      611.99     73.57 o
 -11   5   7     1238.77     1381.95    108.33 o
  -9   5   7      475.13      449.17     35.07 o
  -7   5   7      256.55      250.94     18.81 o
  -5   5   7      135.24      132.38     14.11 o
  -3   5   7      374.89      368.72     29.24 o
  -1   5   7        5.78        0.67      3.99 o
   1   5   7       12.71        9.56      9.06 o
   3   5   7       12.42        1.76     13.53 o
   5   5   7      403.91      296.77     54.08 o
   7   5   7       44.22       33.38     22.63 o
   9   5   7       39.04       61.31     28.90 o
  11   5   7        0.03        9.35      9.92 o
 -22   6   7      235.07      165.38     47.76 o
 -20   6   7      512.65      606.39     86.01 o
 -18   6   7      322.56      346.48     63.10 o
 -16   6   7      402.16      480.55     69.60 o
 -14   6   7      673.24      657.40     80.84 o
 -12   6   7      200.16      212.96     38.95 o
 -10   6   7      289.42      294.41     30.32 o
  -8   6   7      560.89      528.64     40.41 o
  -6   6   7     2392.39     2462.27     87.71 o
  -4   6   7      805.61      769.89     37.56 o
  -2   6   7      652.16      606.42     45.22 o
   0   6   7       32.62       32.19     10.69 o
   2   6   7      793.46      849.01     77.30 o
   4   6   7      724.41      843.26     66.61 o
   6   6   7      430.30      400.23     66.35 o
   8   6   7      219.10      178.39     49.18 o
 -17   7   7        7.16       29.38     20.53 o
 -15   7   7      132.70      155.07     42.70 o
 -13   7   7      183.04      207.92     34.41 o
 -11   7   7       90.51       88.18     22.59 o
  -9   7   7       23.65       11.19     13.01 o
  -7   7   7       26.43       28.95     13.86 o
  -5   7   7       35.42       26.14      7.85 o
  -3   7   7      115.77      121.41     26.25 o
  -1   7   7       40.97       44.89     16.98 o
   1   7   7      176.39      218.01     36.03 o
   3   7   7       33.80       15.80      8.17 o
   5   7   7       14.44       26.18     15.80 o
 -12   8   7       33.01       26.94     18.81 o
 -10   8   7       95.18       98.39     36.50 o
  -8   8   7      144.58      130.72     31.97 o
  -6   8   7        2.35        5.19     15.05 o
  -4   8   7        7.69        7.36     12.41 o
  -2   8   7       95.25       97.43     40.25 o
   0   8   7      111.78      131.56     50.14 o
 -28   0   8      802.56      970.75    123.40 o
 -26   0   8      372.31      603.46     92.67 o
 -24   0   8      151.32      153.53     41.49 o
 -22   0   8       12.06        8.25     13.93 o
 -20   0   8      411.52      411.79     57.20 o
 -18   0   8      420.17      401.23     53.22 o
 -16   0   8      512.24      448.15     53.10 o
 -14   0   8    15471.93    15093.13    306.76 o
 -12   0   8      170.00      229.41     33.82 o
 -10   0   8     4131.50     3886.29    137.47 o
  -8   0   8     4834.63     5638.48     87.80 o
  -6   0   8     4961.67     5965.21    561.84 o
  -4   0   8      357.88      343.15     41.16 o
  -2   0   8    16345.97    18158.96    348.94 o
   0   0   8     1221.83     1592.25    100.09 o
   2   0   8     3283.60     3567.94    159.83 o
   4   0   8      738.60      757.37     76.75 o
   6   0   8       13.10      -17.29     21.85 o
   8   0   8      349.28      377.76     61.12 o
  10   0   8      412.21      366.82     64.00 o
  12   0   8       59.69       55.49     27.45 o
  14   0   8      216.34      149.50     46.70 o
 -29   1   8        4.34        2.79     14.46 o
 -27   1   8      192.04      271.77     43.55 o
 -25   1   8       48.86       35.82     13.26 o
 -23   1   8      879.20      884.82    100.70 o
 -21   1   8        2.23        8.06     15.22 o
 -19   1   8       90.55       76.40     17.63 o
 -17   1   8      168.42      162.90     23.50 o
 -15   1   8       78.66       72.51     14.96 o
 -13   1   8       25.13       41.78     14.25 o
 -11   1   8     7444.38     8035.14    250.63 o
  -9   1   8     2320.37     2264.50     43.81 o
  -7   1   8     2737.26     3018.91     67.37 o
  -5   1   8      441.40      558.90     29.02 o
  -3   1   8     1408.28     1456.25     63.22 o
  -1   1   8     1375.68     1347.12     64.16 o
   1   1   8       26.38       16.51      8.63 o
   3   1   8        0.02       10.68     24.19 o
   5   1   8       16.85        8.72      8.01 o
   7   1   8       17.91       14.66     14.92 o
   9   1   8       45.23       30.71     11.51 o
  11   1   8      121.69       77.36     32.60 o
  13   1   8        0.04       11.40     10.74 o
  15   1   8       43.98       41.12     18.14 o
 -28   2   8       26.25       40.84     19.50 o
 -26   2   8       12.53        8.20     17.17 o
 -24   2   8       17.71        8.91     17.57 o
 -22   2   8      347.92      349.64     42.96 o
 -20   2   8       25.63       36.75     12.98 o
 -18   2   8      123.84      115.08     21.46 o
 -16   2   8      518.41      517.17     39.98 o
 -14   2   8      181.80      193.13     22.99 o
 -12   2   8    10685.42    11503.78    186.99 o
 -10   2   8      634.77      646.11     24.25 o
  -8   2   8     3601.25     3765.92     58.04 o
  -6   2   8     1779.46     2058.75     41.84 o
  -4   2   8      147.58      150.36     15.15 o
  -2   2   8     1850.62     2171.49    107.75 o
   0   2   8     2749.61     3424.81    540.83 o
   2   2   8     1531.72     1555.38     75.72 o
   4   2   8       19.03       20.50      7.88 o
   6   2   8      850.93      879.94     63.67 o
   8   2   8      461.71      418.50     46.47 o
  10   2   8      129.25      139.21     35.76 o
  12   2   8     1150.23     1090.65    119.46 o
  14   2   8      389.56      299.36     46.62 o
 -27   3   8        9.56      -18.13     20.53 o
 -25   3   8       20.77        5.69     34.45 o
 -23   3   8        0.38       -6.42     14.89 o
 -21   3   8      894.57      938.83     60.38 o
 -19   3   8       73.30       88.47     16.62 o
 -17   3   8     1210.73     1252.96     63.23 o
 -15   3   8     1168.76     1227.88     91.27 o
 -13   3   8     3133.58     3064.12     65.65 o
 -11   3   8      329.14      277.28     13.67 o
  -9   3   8     1186.71     1212.50     27.40 o
  -7   3   8      590.08      619.81     18.27 o
  -5   3   8     4283.50     4361.04     79.39 o
  -3   3   8     1978.66     1827.32     56.66 o
  -1   3   8      193.74      160.65     30.49 o
   1   3   8      834.73      759.43     72.94 o
   3   3   8     2073.44     2248.18     96.31 o
   5   3   8     1220.93     1168.95     72.90 o
   7   3   8      878.05      888.46     67.40 o
   9   3   8      534.23      579.29     67.90 o
  11   3   8        5.36       24.23     13.27 o
  13   3   8      223.95      228.90     40.34 o
 -26   4   8        0.25       -7.58     14.11 o
 -24   4   8        7.47       -2.98     12.27 o
 -22   4   8       30.67       20.68     17.99 o
 -20   4   8      288.75      380.72     63.91 o
 -18   4   8        0.15       -8.77     14.40 o
 -16   4   8       79.06       86.42     32.51 o
 -14   4   8      227.23      179.93     22.29 o
 -12   4   8      124.85      136.85     39.67 o
 -10   4   8     1936.47     2004.67     66.32 o
  -8   4   8      666.73      675.27     38.05 o
  -6   4   8     1935.31     1964.87     44.92 o
  -4   4   8       27.43       24.26      4.44 o
  -2   4   8      421.18      465.32     30.19 o
   0   4   8      329.99      287.67     44.01 o
   2   4   8      221.08      251.73     45.46 o
   4   4   8      399.34      412.79     61.58 o
   6   4   8       11.96        2.50      9.60 o
   8   4   8       19.63       36.72     15.93 o
  10   4   8      270.62      247.52     60.69 o
  12   4   8       94.66       85.12     25.42 o
 -25   5   8      101.18      117.64     48.33 o
 -23   5   8      232.64      198.09     52.80 o
 -21   5   8       14.00       -3.36     13.66 o
 -19   5   8       28.42       12.17     13.26 o
 -17   5   8      454.58      562.61     75.26 o
 -15   5   8     3600.36     3789.19    193.95 o
 -13   5   8     1458.55     1394.54    114.76 o
 -11   5   8      783.42      856.73     48.72 o
  -9   5   8      178.46      239.16     24.72 o
  -7   5   8     1376.29     1427.19     44.74 o
  -5   5   8     1415.55     1409.81     48.00 o
  -3   5   8      595.20      603.72     39.13 o
  -1   5   8        4.78        3.10     14.01 o
   1   5   8        6.81       11.46     10.35 o
   3   5   8      226.03      203.70     44.58 o
   5   5   8      778.18      677.23     83.78 o
   7   5   8      366.00      396.18     66.93 o
   9   5   8      172.98      225.91     52.94 o
 -22   6   8        1.95       15.21     21.14 o
 -20   6   8        0.70      -11.08     16.05 o
 -18   6   8      126.96      105.74     36.31 o
 -16   6   8       82.46       85.50     31.61 o
 -14   6   8       27.57       54.28     24.64 o
 -12   6   8        8.64       -0.15     11.41 o
 -10   6   8      104.98       98.75     16.18 o
  -8   6   8      210.54      230.83     27.75 o
  -6   6   8      271.14      329.73     32.46 o
  -4   6   8      237.38      264.60     38.53 o
  -2   6   8       85.84       97.62     17.04 o
   0   6   8       65.64       54.84     14.18 o
   2   6   8      224.59      200.99     32.58 o
   4   6   8      189.99      190.89     33.20 o
   6   6   8        5.69       34.63     19.30 o
   8   6   8       86.05       78.19     32.48 o
 -19   7   8      141.96      114.88     40.23 o
 -17   7   8      331.95      265.56     55.45 o
 -15   7   8      113.82      220.66     34.60 o
 -13   7   8      793.13      891.89     90.95 o
 -11   7   8      647.39      752.13     55.69 o
  -9   7   8      631.36      659.17     48.99 o
  -7   7   8      153.67      183.83     25.84 o
  -5   7   8       13.42       13.13      6.75 o
  -3   7   8       17.06       -1.59      9.17 o
  -1   7   8       89.14       61.50     20.72 o
   1   7   8        1.17       20.52     10.99 o
   3   7   8       64.22       90.26     19.62 o
 -12   8   8       52.39       47.41     16.65 o
 -10   8   8        0.36        0.67      8.82 o
  -8   8   8       23.47       13.13      7.77 o
  -6   8   8       50.91       50.02     14.09 o
  -4   8   8       47.58       66.45     29.12 o
  -2   8   8       26.99       41.46     23.08 o
 -29   1   9      271.67      305.91     62.46 o
 -27   1   9      143.07      194.99     38.54 o
 -25   1   9      242.99      272.28     35.14 o
 -23   1   9      347.72      407.21     63.77 o
 -21   1   9     1458.04     1446.49     79.32 o
 -19   1   9       83.65       91.73     25.56 o
 -17   1   9        0.17       -1.83      5.24 o
 -15   1   9       36.84       47.29     12.53 o
 -13   1   9      138.21      146.84     29.62 o
 -11   1   9       89.79      145.29     14.70 o
  -9   1   9        2.05       10.74      4.04 o
  -7   1   9     2359.68     2384.10     58.22 o
  -5   1   9     5870.63     5668.19    129.03 o
  -3   1   9     8164.33     7863.49    256.75 o
  -1   1   9     5273.52     5421.40    137.04 o
   1   1   9      406.30      405.33     59.03 o
   3   1   9      186.03      286.90     34.37 o
   5   1   9       58.11       70.50     18.04 o
   7   1   9        5.78      -11.40     11.95 o
   9   1   9       79.15      124.16     28.66 o
  11   1   9      694.56      702.81     66.90 o
  13   1   9      659.19      597.14     65.11 o
 -28   2   9      148.22      293.73     76.68 o
 -26   2   9      180.93      174.95     27.45 o
 -24   2   9       37.25       17.86     32.85 o
 -22   2   9      949.45      974.04    167.66 o
 -20   2   9      415.21      466.11     88.49 o
 -18   2   9       34.43       20.51      9.91 o
 -16   2   9        3.19       19.40      8.77 o
 -14   2   9     1321.27     1240.05     58.75 o
 -12   2   9     2374.90     2341.79     73.33 o
 -10   2   9      683.51      714.09     24.59 o
  -8   2   9       10.50        6.08      6.56 o
  -6   2   9     1386.84     1496.24     42.56 o
  -4   2   9       21.18       17.43      4.86 o
  -2   2   9      629.87      600.62     61.35 o
   0   2   9      150.85      145.43     34.57 o
   2   2   9       39.46       30.66     13.82 o
   4   2   9      182.92      170.73     28.91 o
   6   2   9      571.29      555.66     53.50 o
   8   2   9      187.67      216.35     45.05 o
  10   2   9       42.12       68.55     21.41 o
  12   2   9      235.23      183.11     35.39 o
 -27   3   9      183.16      186.41     37.95 o
 -25   3   9      109.77      142.79     43.68 o
 -23   3   9      431.27      442.74     71.27 o
 -21   3   9      232.36      257.45     31.76 o
 -19   3   9      154.32      218.70     26.44 o
 -17   3   9      100.28       96.00     19.85 o
 -15   3   9     1502.90     1578.25    114.45 o
 -13   3   9       31.88       38.34      5.99 o
 -11   3   9      263.36      214.11     12.28 o
  -9   3   9     2348.51     2501.56     43.40 o
  -7   3   9     2732.36     2888.83     55.95 o
  -5   3   9     5910.04     6060.46     91.43 o
  -3   3   9     1661.63     1515.65     76.37 o
  -1   3   9       24.00       11.08      7.09 o
   1   3   9      497.16      523.83     63.06 o
   3   3   9        8.74       18.85     11.23 o
   5   3   9        3.87       -4.36     14.13 o
   7   3   9        2.44       -2.37      8.95 o
   9   3   9       95.41       86.80     24.31 o
  11   3   9        0.06       -2.75     10.67 o
 -26   4   9        5.76        7.75     11.32 o
 -24   4   9      168.43      216.80     52.60 o
 -22   4   9        4.47      -18.16     18.16 o
 -20   4   9      108.45       77.29     28.88 o
 -18   4   9      199.84      194.21     44.66 o
 -16   4   9      894.78     1002.78     96.59 o
 -14   4   9     2097.77     1772.46    335.65 o
 -12   4   9     3282.15     3404.71    171.65 o
 -10   4   9     4611.68     4825.73    105.00 o
  -8   4   9     2174.83     2093.76     64.97 o
  -6   4   9       36.12       26.58      9.91 o
  -4   4   9     1437.89     1344.00     56.77 o
  -2   4   9      337.42      309.99     37.40 o
   0   4   9      920.73      885.58     82.78 o
   2   4   9        0.38        0.92     15.45 o
   4   4   9      219.93      171.19     40.69 o
   6   4   9      213.11      200.70     34.80 o
   8   4   9       73.06       75.14     21.17 o
  10   4   9       12.76        0.58      7.21 o
 -25   5   9      146.05       96.28     38.07 o
 -23   5   9       86.74      151.94     45.77 o
 -21   5   9      131.99      130.80     38.84 o
 -19   5   9        0.29       -3.76     15.33 o
 -17   5   9      216.76      220.70     50.53 o
 -15   5   9      718.20      825.54     90.14 o
 -13   5   9      191.94      229.24     49.85 o
 -11   5   9      280.39      326.17     29.87 o
  -9   5   9      448.86      433.64     34.27 o
  -7   5   9     1180.74     1317.29     45.70 o
  -5   5   9       10.96       -2.04      5.05 o
  -3   5   9      195.47      173.74     30.66 o
  -1   5   9       57.32       47.07     15.45 o
   1   5   9       58.68       41.04     22.98 o
   3   5   9       22.79       28.07     21.80 o
   5   5   9       37.97       28.19     19.71 o
   7   5   9        1.51       13.05      7.90 o
   9   5   9       11.55       26.56     21.19 o
 -22   6   9      237.64      256.49     57.44 o
 -20   6   9       20.47       27.52     17.92 o
 -18   6   9       46.02       78.83     33.60 o
 -16   6   9       62.21       84.39     27.99 o
 -14   6   9      322.81      372.31     86.34 o
 -12   6   9      388.77      430.41     37.39 o
 -10   6   9       59.28       92.04     16.88 o
  -8   6   9       48.22       38.99     11.53 o
  -6   6   9      423.39      505.71     51.94 o
  -4   6   9      111.83      112.42     18.14 o
  -2   6   9     1018.89      985.27     56.78 o
   0   6   9      455.89      528.21     43.06 o
   2   6   9       48.57       59.85     19.34 o
   4   6   9      130.21      187.02     35.02 o
   6   6   9      150.87      148.51     42.53 o
 -19   7   9      105.26      124.13     40.79 o
 -17   7   9       75.50       38.47     14.27 o
 -15   7   9       26.47       40.66     16.06 o
 -13   7   9       24.43       17.01     30.53 o
 -11   7   9       71.27       47.62     23.66 o
  -9   7   9       92.25      122.13     21.37 o
  -7   7   9       89.81       95.43     18.25 o
  -5   7   9       12.35        6.04      9.67 o
  -3   7   9        3.42        3.41     10.27 o
  -1   7   9       13.58        3.73      8.47 o
   1   7   9        7.81        1.57      8.96 o
 -10   8   9      202.41      183.00     35.85 o
  -8   8   9      205.20      222.95     29.83 o
  -6   8   9       93.58       90.49     25.91 o
 -30   0  10      229.68      185.93     54.52 o
 -28   0  10      138.22      232.95     63.54 o
 -26   0  10     2204.56     2331.88    287.92 o
 -24   0  10     3648.02     3714.67    194.38 o
 -22   0  10     9916.17     9506.22    299.19 o
 -20   0  10     3090.61     3217.28    159.63 o
 -18   0  10        1.40       11.07     13.27 o
 -16   0  10     6684.29     6424.49    207.85 o
 -14   0  10       39.77       39.14     18.32 o
 -12   0  10     4505.94     5063.14    101.13 o
 -10   0  10     3758.40     4620.46    165.23 o
  -8   0  10       49.25       76.15     19.51 o
  -6   0  10      265.00      258.90     38.70 o
  -4   0  10      383.98      370.43     48.83 o
  -2   0  10     9331.50    10311.12    284.50 o
   0   0  10     5387.36     5243.06    207.12 o
   2   0  10      118.86      127.32     31.65 o
   4   0  10      360.19      321.39     56.07 o
   6   0  10        2.30      -10.66     21.93 o
   8   0  10        8.12      -21.54     25.81 o
  10   0  10       17.65       16.93     17.32 o
  12   0  10       91.42      102.42     38.98 o
 -29   1  10      408.09      502.29     62.75 o
 -27   1  10       17.63       16.34     11.77 o
 -25   1  10        4.09       -7.89     10.21 o
 -23   1  10     1906.04     1833.06    180.78 o
 -21   1  10     6927.27     6936.19    173.67 o
 -19   1  10     1192.10     1061.43     63.18 o
 -17   1  10     1764.74     1581.98     78.48 o
 -15   1  10     3374.52     4088.96    121.21 o
 -13   1  10     2158.65     2388.77     82.79 o
 -11   1  10     8853.59     9727.97    133.11 o
  -9   1  10      637.02      577.18     36.49 o
  -7   1  10     1469.53     1730.25     51.83 o
  -5   1  10        0.26        9.73      8.16 o
  -3   1  10      279.85      295.84     33.54 o
  -1   1  10        3.03       -2.65      8.43 o
   1   1  10      839.87      898.68     61.38 o
   3   1  10        0.01        2.92     13.81 o
   5   1  10      102.46       95.40     27.17 o
   7   1  10        8.92       -4.45      9.48 o
   9   1  10        3.75      -13.27     13.27 o
  11   1  10        0.69       -1.81     11.38 o
 -28   2  10       92.25      102.10     28.51 o
 -26   2  10      119.69      108.52     25.29 o
 -24   2  10     1191.00     1296.90    157.36 o
 -22   2  10      349.44      396.15     65.18 o
 -20   2  10     1306.66     1278.17     71.33 o
 -18   2  10     2056.71     1943.31     83.32 o
 -16   2  10      687.84      656.23     53.01 o
 -14   2  10        5.24       13.80      9.25 o
 -12   2  10     1005.08     1044.31     36.08 o
 -10   2  10     6981.71     7293.13    178.38 o
  -8   2  10     2615.92     2711.30     68.31 o
  -6   2  10     5713.50     5926.05     92.14 o
  -4   2  10     9838.63     9807.29    130.43 o
  -2   2  10     3107.59     3263.95    151.95 o
   0   2  10     1360.48     1303.85     72.65 o
   2   2  10     2527.58     2594.97    108.78 o
   4   2  10      323.52      359.69     43.17 o
   6   2  10      346.80      359.32     47.91 o
   8   2  10       53.81       48.42     17.80 o
  10   2  10       16.53       22.67     15.02 o
 -27   3  10       83.21       98.16     35.24 o
 -25   3  10      278.23      243.33     53.53 o
 -23   3  10      920.12     1050.18    109.22 o
 -21   3  10      477.80      504.76     43.50 o
 -19   3  10     2204.02     2322.08    122.70 o
 -17   3  10      309.01      302.56     44.84 o
 -15   3  10     1454.96     1235.80     78.13 o
 -13   3  10       75.46       91.67     13.36 o
 -11   3  10     2162.32     2348.12     66.05 o
  -9   3  10        0.09        6.51      2.52 o
  -7   3  10       86.41      125.92     12.68 o
  -5   3  10     2188.80     2210.65     96.36 o
  -3   3  10     3552.99     3596.15    118.54 o
  -1   3  10     1635.64     1668.39    112.07 o
   1   3  10      575.90      592.44     71.56 o
   3   3  10        1.93       -0.33     24.89 o
   5   3  10       34.16       19.94      9.78 o
   7   3  10       23.74       17.22     17.84 o
   9   3  10        8.21        3.53      9.17 o
  11   3  10       39.35       32.24     17.75 o
 -26   4  10      171.50      184.22     52.79 o
 -24   4  10        0.05       30.31     22.45 o
 -22   4  10       87.90      132.84     39.38 o
 -20   4  10      156.80      198.89     46.24 o
 -18   4  10      119.21      115.94     33.99 o
 -16   4  10      320.57      277.75     51.02 o
 -14   4  10      239.13      263.33     49.34 o
 -12   4  10       53.83       34.65      6.33 o
 -10   4  10      647.20      609.43     28.72 o
  -8   4  10     1275.53     1314.74     56.51 o
  -6   4  10     1233.99     1238.35     31.88 o
  -4   4  10      716.00      735.68     60.47 o
  -2   4  10      535.30      549.71     56.30 o
   0   4  10      923.38     1144.11     98.11 o
   2   4  10        1.51       -9.32     17.82 o
   4   4  10        8.60       -0.46     10.09 o
   6   4  10        3.34        2.48     15.42 o
   8   4  10        0.39      -11.86     11.86 o
 -25   5  10      730.19      769.10    103.93 o
 -23   5  10        0.29        2.66     19.34 o
 -21   5  10      591.42      792.18     97.52 o
 -19   5  10       43.68       69.03     29.58 o
 -17   5  10      265.91      357.39     61.41 o
 -15   5  10       51.79       99.24     38.80 o
 -13   5  10     1174.29     1256.31     72.65 o
 -11   5  10      186.25      190.22     23.02 o
  -9   5  10      258.03      269.12     27.15 o
  -7   5  10       73.17       75.02     14.62 o
  -5   5  10       49.67       18.92     14.10 o
  -3   5  10      380.00      447.21     36.64 o
  -1   5  10      515.34      541.04     51.72 o
   1   5  10      338.91      329.57     42.30 o
   3   5  10        1.12        5.85     13.12 o
   5   5  10       68.59       30.92     20.62 o
   7   5  10       62.03       71.18     29.43 o
 -22   6  10        0.15        1.41     10.53 o
 -20   6  10       49.09       57.35     29.89 o
 -18   6  10       11.98       22.75     14.02 o
 -16   6  10       92.98       52.00     18.34 o
 -14   6  10        6.62        8.61     15.22 o
 -12   6  10       43.20       56.37     13.50 o
 -10   6  10       97.86       75.30     15.69 o
  -8   6  10       20.40       12.97      8.04 o
  -6   6  10        0.19        5.91      6.59 o
  -4   6  10       13.09       13.48     15.20 o
  -2   6  10      138.42      117.11     20.80 o
   0   6  10       74.37       58.48     14.04 o
   2   6  10        0.80        3.14      7.43 o
   4   6  10        9.86       12.26     14.54 o
 -19   7  10      102.95      102.71     36.88 o
 -17   7  10       30.25       18.21     11.24 o
 -15   7  10        4.09       18.75     14.59 o
 -13   7  10       38.62       20.44     10.38 o
 -11   7  10      138.67      167.49     25.35 o
  -9   7  10      177.80      193.73     26.64 o
  -7   7  10      265.18      266.94     40.04 o
  -5   7  10       20.88       16.28     10.00 o
  -3   7  10        1.63      -10.90     29.68 o
  -1   7  10        0.11        9.72      8.53 o
   1   7  10        6.85       -1.70     13.12 o
 -29   1  11       69.84       62.31     20.09 o
 -27   1  11       83.74       77.04     49.78 o
 -25   1  11      180.59      189.20     57.50 o
 -23   1  11     2621.31     2446.38    106.67 o
 -21   1  11     5679.80     5540.34    153.51 o
 -19   1  11     3557.42     3428.49    114.27 o
 -17   1  11     3522.24     3543.22    131.13 o
 -15   1  11      507.47      549.78     42.00 o
 -13   1  11       24.05       31.18      7.42 o
 -11   1  11      685.46      698.32     54.86 o
  -9   1  11      496.00      536.79     28.97 o
  -7   1  11        7.23       -0.55      3.38 o
  -5   1  11     3046.10     2924.54    102.48 o
  -3   1  11     3767.30     3621.91    119.89 o
  -1   1  11     4598.50     4508.73    139.21 o
   1   1  11     1588.82     1695.11     88.98 o
   3   1  11      664.14      777.54     63.02 o
   5   1  11      118.66      133.93     29.36 o
   7   1  11      176.42      181.67     32.38 o
   9   1  11      131.50       78.25     23.06 o
  11   1  11       82.59       84.49     27.50 o
 -30   2  11       11.41        3.76     13.71 o
 -28   2  11       82.63       45.34     20.88 o
 -26   2  11       85.67       61.17     19.54 o
 -24   2  11      268.27      325.50     61.04 o
 -22   2  11      713.21      767.58     59.08 o
 -20   2  11       20.25       24.68     10.14 o
 -18   2  11       16.64        5.46      9.73 o
 -16   2  11      803.29      985.44     55.82 o
 -14   2  11        2.86        7.25      6.34 o
 -12   2  11       32.33       34.00     10.57 o
 -10   2  11     1235.04     1341.72     48.95 o
  -8   2  11      321.41      389.68     23.55 o
  -6   2  11       72.32       62.12     10.27 o
  -4   2  11      113.33      101.95     16.52 o
  -2   2  11      203.30      248.73     44.95 o
   0   2  11       98.83      208.48     93.48 o
   2   2  11       52.48       48.11     40.53 o
   4   2  11        2.61        9.91     18.14 o
   6   2  11       14.74       30.36     14.20 o
   8   2  11        0.12       -9.49     10.67 o
  10   2  11        8.69        8.98     10.73 o
 -29   3  11        3.34       -6.83     14.78 o
 -27   3  11       90.33       52.10     27.63 o
 -25   3  11     1217.89     1234.14    122.72 o
 -23   3  11      361.76      347.44     63.36 o
 -21   3  11      686.04      739.18     52.67 o
 -19   3  11     3492.71     3482.90    115.79 o
 -17   3  11        1.51       -0.82      3.26 o
 -15   3  11       11.99        8.67      4.29 o
 -13   3  11      131.89      128.30     11.88 o
 -11   3  11      398.88      395.91     20.00 o
  -9   3  11        0.87        5.43      4.65 o
  -7   3  11      249.48      258.78     19.96 o
  -5   3  11      967.24      978.23     45.62 o
  -3   3  11     5025.44     5202.05    150.01 o
  -1   3  11     1808.34     1759.63    123.02 o
   1   3  11     1189.56     1253.15    108.68 o
   3   3  11       97.16      115.64     25.34 o
   5   3  11      245.45      195.94     65.93 o
   7   3  11       80.94       82.19     23.00 o
   9   3  11      121.43      150.08     30.93 o
 -26   4  11      388.02      403.06     74.73 o
 -24   4  11        9.01       -1.71     10.07 o
 -22   4  11        0.35       13.85     14.90 o
 -20   4  11      365.84      483.12     72.70 o
 -18   4  11      304.08      324.37     62.46 o
 -16   4  11       15.13       18.57     15.57 o
 -14   4  11      727.97      773.17     86.98 o
 -12   4  11      612.19      578.96     38.10 o
 -10   4  11      493.33      491.74     19.65 o
  -8   4  11       51.07       45.30      7.10 o
  -6   4  11      685.80      696.95     32.96 o
  -4   4  11      246.05      206.09     23.98 o
  -2   4  11      156.08      156.83     28.01 o
   0   4  11      159.87      201.85     43.25 o
   2   4  11      663.65      653.80     83.08 o
   4   4  11      434.63      378.73     66.16 o
   6   4  11      219.72      170.44     34.26 o
   8   4  11      306.65      343.29     74.59 o
 -25   5  11        6.71      -25.06     25.06 o
 -23   5  11      199.73      229.60     54.62 o
 -21   5  11        6.38        8.88     13.89 o
 -19   5  11      322.89      377.86     66.70 o
 -17   5  11      804.49      829.22     97.49 o
 -15   5  11      272.49      258.30     32.81 o
 -13   5  11       97.91       60.89     20.89 o
 -11   5  11      274.11      231.92     25.18 o
  -9   5  11      423.79      441.49     47.14 o
  -7   5  11      438.16      417.74     33.63 o
  -5   5  11      123.08      134.10     20.71 o
  -3   5  11      105.96       79.46     17.35 o
  -1   5  11        1.11      -15.34     21.24 o
   1   5  11       76.08       60.63     21.33 o
   3   5  11       12.04       11.81     14.08 o
   5   5  11        0.49      -14.44     15.11 o
 -22   6  11      199.35      160.98     47.13 o
 -20   6  11      113.76      161.66     46.31 o
 -18   6  11      338.14      305.77     60.59 o
 -16   6  11      338.73      373.61     43.36 o
 -14   6  11        5.50       -0.82      9.61 o
 -12   6  11       46.90       22.83     11.94 o
 -10   6  11      468.06      503.95     39.93 o
  -8   6  11       98.18      100.20     23.89 o
  -6   6  11       83.99       31.99     42.98 o
  -4   6  11       18.15       10.73     18.92 o
  -2   6  11       20.09       17.58     11.99 o
   0   6  11      216.60      182.45     27.27 o
   2   6  11      233.38      215.59     68.93 o
 -17   7  11      267.16      311.11     62.85 o
 -15   7  11        4.81      -19.30     19.30 o
 -13   7  11        3.16       20.27     12.68 o
 -11   7  11      216.28      182.46     67.72 o
  -9   7  11       17.72       -0.55      8.30 o
  -7   7  11       32.23       23.09     14.15 o
  -5   7  11        0.92      -12.92     12.92 o
  -3   7  11       34.34       38.72     14.80 o
  -1   7  11       95.38      100.49     26.89 o
 -30   0  12       76.72       81.45     36.23 o
 -28   0  12      383.54      421.53     69.17 o
 -26   0  12     4018.80     4277.52    215.36 o
 -24   0  12     4466.06     4051.31    199.13 o
 -22   0  12     4562.17     4246.95    194.46 o
 -20   0  12     6706.23     6388.64    230.67 o
 -18   0  12     2722.86     2815.63    145.26 o
 -16   0  12      634.78      565.98     43.97 o
 -14   0  12      471.33      493.67     32.64 o
 -12   0  12       50.26       79.84     25.11 o
 -10   0  12        1.41       24.30      8.14 o
  -8   0  12      155.05      148.71     15.04 o
  -6   0  12      404.82      327.71     70.61 o
  -4   0  12        0.03        8.60     10.55 o
  -2   0  12       11.80       31.65     23.00 o
   0   0  12     1220.90     1103.46    103.60 o
   2   0  12      724.76      587.76     78.78 o
   4   0  12      310.56      334.72     61.95 o
   6   0  12      289.12      333.71     65.67 o
   8   0  12       41.04       13.92     15.33 o
 -31   1  12      163.70      165.92     36.47 o
 -29   1  12      340.33      395.73     61.81 o
 -27   1  12       24.40       16.46     13.48 o
 -25   1  12      631.01      594.80     55.75 o
 -23   1  12     1630.09     1661.50    141.61 o
 -21   1  12     7531.55     7326.10    178.85 o
 -19   1  12       73.10       89.34     18.38 o
 -17   1  12      259.24      252.83     29.97 o
 -15   1  12        1.54       -8.14     23.79 o
 -13   1  12      212.76      198.58     20.64 o
 -11   1  12      142.35      153.15     23.54 o
  -9   1  12     1972.78     2090.93     61.03 o
  -7   1  12     1177.32     1201.81     41.91 o
  -5   1  12     1299.74     1109.55     92.00 o
  -3   1  12       16.59       -0.39     13.09 o
  -1   1  12     1226.81     1256.19     76.74 o
   1   1  12      182.91      217.86     51.15 o
   3   1  12        8.76        9.84      8.55 o
   5   1  12       28.44        8.80     14.76 o
   7   1  12      111.87       91.53     25.54 o
   9   1  12        8.25       16.16     14.64 o
 -30   2  12      140.61      182.49     49.65 o
 -28   2  12        0.37       -9.60      9.60 o
 -26   2  12     1702.38     1782.02    145.87 o
 -24   2  12       84.97       94.74     23.14 o
 -22   2  12     2493.49     2555.94    106.85 o
 -20   2  12     2552.55     2368.91     97.70 o
 -18   2  12     2172.21     2189.84    103.79 o
 -16   2  12     1420.75     1453.95     69.68 o
 -14   2  12     1634.19     1548.94     70.33 o
 -12   2  12      144.46      111.17     18.70 o
 -10   2  12      311.59      361.63     26.53 o
  -8   2  12      181.93      165.14     18.54 o
  -6   2  12       38.15       31.16      6.00 o
  -4   2  12     1199.09     1144.27    104.91 o
  -2   2  12     1106.57     1037.08     69.44 o
   0   2  12      318.83      292.34     38.24 o
   2   2  12      232.21      252.99     96.67 o
   4   2  12      312.45      296.33     48.21 o
   6   2  12      127.28      151.44     32.27 o
   8   2  12      411.55      354.16     50.34 o
 -29   3  12       40.69       40.25     27.08 o
 -27   3  12        8.25        6.10     14.67 o
 -25   3  12      249.29      180.55     46.92 o
 -23   3  12      883.36      919.74    102.35 o
 -21   3  12     2241.04     2465.38    102.04 o
 -19   3  12       99.39       92.96     32.83 o
 -17   3  12      272.67      399.80     36.06 o
 -15   3  12     1188.98     1370.70     63.27 o
 -13   3  12      268.00      274.93     18.98 o
 -11   3  12     2295.01     2396.29     86.50 o
  -9   3  12     2171.37     2146.71     66.99 o
  -7   3  12     1214.09     1299.87     46.81 o
  -5   3  12      298.66      282.58     37.13 o
  -3   3  12      801.43      869.15     64.56 o
  -1   3  12       81.75      104.38     33.44 o
   1   3  12      984.91      833.67     94.49 o
   3   3  12      161.40      189.37     36.93 o
   5   3  12      197.70      246.34     40.76 o
   7   3  12       48.63       45.55     18.81 o
 -28   4  12      103.39       66.59     31.45 o
 -26   4  12       55.02       31.84     29.18 o
 -24   4  12      458.06      394.12     70.13 o
 -22   4  12      291.66      252.16     55.29 o
 -20   4  12       46.74      104.23     36.47 o
 -18   4  12      533.40      460.47     69.22 o
 -16   4  12      117.93      162.79     43.52 o
 -14   4  12      108.46      125.02     13.24 o
 -12   4  12      287.47      275.59     16.68 o
 -10   4  12      188.04      209.09     19.73 o
  -8   4  12       18.35        9.80      5.66 o
  -6   4  12       36.18       30.31     11.89 o
  -4   4  12        1.09       -3.06      6.85 o
  -2   4  12      473.50      491.18     50.50 o
   0   4  12      250.03      213.61     48.48 o
   2   4  12      305.77      322.35     61.38 o
   4   4  12       48.53       52.24     27.88 o
   6   4  12       70.18      104.74     38.95 o
 -25   5  12       30.00       14.29     17.44 o
 -23   5  12      295.32      284.94     60.42 o
 -21   5  12        1.91        1.14      9.28 o
 -19   5  12     1268.12     1498.74    134.01 o
 -17   5  12       88.83      160.41     45.05 o
 -15   5  12      210.81      280.82     51.70 o
 -13   5  12     1339.78     1318.28     60.51 o
 -11   5  12      566.37      589.50     47.78 o
  -9   5  12      153.11      124.44     22.20 o
  -7   5  12       19.74       14.19     14.68 o
  -5   5  12       82.90       78.67     16.47 o
  -3   5  12       20.10        2.01      6.20 o
  -1   5  12      201.86      246.64     38.31 o
   1   5  12        1.68        1.94      9.40 o
   3   5  12      127.73      127.16     41.29 o
 -22   6  12       91.95      137.56     43.14 o
 -20   6  12       69.62       91.74     37.30 o
 -18   6  12       36.12       47.42     29.75 o
 -16   6  12       94.58       45.42     23.31 o
 -14   6  12       17.31       12.42     17.70 o
 -12   6  12        8.59       19.03     26.49 o
 -10   6  12       72.39       63.59     20.20 o
  -8   6  12        0.17      -18.86     18.86 o
  -6   6  12        0.02       -6.41     14.79 o
  -4   6  12        0.26        1.88      6.33 o
  -2   6  12       87.25       79.60     18.22 o
   0   6  12      110.48       97.08     20.63 o
 -17   7  12      615.66      709.21     98.59 o
 -15   7  12      302.78      353.63     68.39 o
 -13   7  12      194.84      219.50     58.63 o
 -11   7  12       73.31       63.48     20.98 o
  -9   7  12        5.58        9.26     18.48 o
  -7   7  12        3.42       -4.73     12.82 o
  -5   7  12       59.78       18.10     12.41 o
 -31   1  13       25.09       38.89     17.91 o
 -29   1  13        1.42       -2.42      9.45 o
 -27   1  13      137.73      127.33     26.42 o
 -25   1  13      119.50      137.63     26.39 o
 -23   1  13       73.55       24.19     43.22 o
 -21   1  13       13.40        7.81      7.71 o
 -19   1  13      736.64      665.27     60.80 o
 -17   1  13     1606.95     1501.43    133.56 o
 -15   1  13     1119.00     1016.84     52.35 o
 -13   1  13       84.45       82.44     16.84 o
 -11   1  13      213.96      199.71     18.75 o
  -9   1  13      904.79      923.36     42.16 o
  -7   1  13      754.00      840.05     36.45 o
  -5   1  13       15.07       83.14     28.92 o
  -3   1  13        0.69        8.97     20.44 o
  -1   1  13       13.40        4.41     12.23 o
   1   1  13       50.20       41.31     16.12 o
   3   1  13       11.19       52.22     26.49 o
   5   1  13       83.46       78.04     21.03 o
   7   1  13      174.39      183.28     35.79 o
 -30   2  13       49.31       65.83     31.15 o
 -28   2  13      506.83      481.29     79.38 o
 -26   2  13     1043.19      959.09     72.22 o
 -24   2  13      184.89      188.96     30.79 o
 -22   2  13      455.42      446.46     82.55 o
 -20   2  13       22.30        9.74      9.22 o
 -18   2  13       22.22        7.27     15.44 o
 -16   2  13        0.09        1.40      5.87 o
 -14   2  13      214.80      240.55     29.35 o
 -12   2  13      645.71      625.57     35.71 o
 -10   2  13      654.03      651.48     39.32 o
  -8   2  13     1238.56     1230.65     47.28 o
  -6   2  13       39.99       39.28      7.31 o
  -4   2  13        6.73       14.64     11.34 o
  -2   2  13       39.25       69.60     28.76 o
   0   2  13      466.62      398.77     46.78 o
   2   2  13       72.86       90.20     23.97 o
   4   2  13       25.91       20.45     12.14 o
   6   2  13       26.84       32.75     18.14 o
 -29   3  13      204.26      205.15     55.25 o
 -27   3  13       93.86       52.59     26.80 o
 -25   3  13       72.78       46.02     27.94 o
 -23   3  13      116.65       88.01     33.18 o
 -21   3  13     2166.10     2165.03     95.24 o
 -19   3  13      508.55      496.07     42.85 o
 -17   3  13      543.33      494.95     69.92 o
 -15   3  13      558.29      567.96     28.76 o
 -13   3  13      817.03      811.88     41.15 o
 -11   3  13      437.09      487.16     32.52 o
  -9   3  13       39.95       32.34     12.63 o
  -7   3  13      457.15      525.87     35.13 o
  -5   3  13     1850.03     1948.22    155.86 o
  -3   3  13      235.73      288.03     38.68 o
  -1   3  13       11.18      -18.21     18.21 o
   1   3  13       22.60       38.35     20.92 o
   3   3  13      182.45      182.08     36.93 o
   5   3  13       24.88       29.94     14.88 o
 -28   4  13      135.63      169.22     49.89 o
 -26   4  13        2.61        4.63      9.40 o
 -24   4  13      150.95      128.65     39.70 o
 -22   4  13      221.44      182.41     45.57 o
 -20   4  13      607.78      807.65     97.30 o
 -18   4  13      125.24      161.36     43.81 o
 -16   4  13       49.55       65.80     10.54 o
 -14   4  13     1883.00     1918.09     48.27 o
 -12   4  13     1637.94     1628.27     53.00 o
 -10   4  13     5843.82     5622.27    108.33 o
  -8   4  13     1154.52     1090.23     47.14 o
  -6   4  13      478.12      455.94     30.31 o
  -4   4  13        0.09        2.12     10.37 o
  -2   4  13      213.30      129.03     36.35 o
   0   4  13      286.14      286.73     59.01 o
   2   4  13       27.07       17.40     14.41 o
   4   4  13       18.86       48.26     26.14 o
 -25   5  13        2.06       -8.73     19.82 o
 -23   5  13      278.76      298.27     62.71 o
 -21   5  13      378.64      318.79     66.42 o
 -19   5  13       77.02      116.94     38.66 o
 -17   5  13       27.14        7.48     16.27 o
 -15   5  13       23.43      -19.96     19.96 o
 -13   5  13      131.31      134.67     28.33 o
 -11   5  13        0.20        7.63     27.77 o
  -9   5  13       13.57        7.97      9.72 o
  -7   5  13       12.42       14.23     11.01 o
  -5   5  13      157.88      164.22     24.15 o
  -3   5  13        1.65        1.94      6.02 o
  -1   5  13        1.99       10.73     13.85 o
   1   5  13       35.14       11.53      9.63 o
 -22   6  13      116.00      118.13     39.09 o
 -20   6  13        4.24       13.99     20.12 o
 -18   6  13      282.86      341.80     66.97 o
 -16   6  13      226.96      313.73     65.03 o
 -14   6  13      115.40      124.00     27.29 o
 -12   6  13     1068.86     1133.96    155.07 o
 -10   6  13       18.97       50.92     17.53 o
  -8   6  13      536.26      568.45     59.93 o
  -6   6  13       33.78        3.21      8.57 o
  -4   6  13        0.01       11.72     11.49 o
  -2   6  13       28.48       -0.43     11.01 o
 -17   7  13       86.79       85.57     36.57 o
 -15   7  13      140.61      136.79     43.50 o
 -13   7  13       43.72       41.17     16.28 o
 -11   7  13       17.27       -5.82      7.73 o
  -9   7  13        2.66        3.60      6.85 o
  -7   7  13        4.07        0.61     14.28 o
 -30   0  14       17.12        8.62     16.69 o
 -28   0  14       98.86      132.83     40.18 o
 -26   0  14     1493.73     1476.00    125.47 o
 -24   0  14     2196.71     2094.19    141.84 o
 -22   0  14      137.45       92.45     29.89 o
 -20   0  14      459.13      448.79     62.58 o
 -18   0  14     1124.72     1250.47    100.83 o
 -16   0  14      879.02      735.35     64.01 o
 -14   0  14     1813.27     1777.19    119.32 o
 -12   0  14      239.18      218.98     42.14 o
 -10   0  14       45.59       23.45     13.66 o
  -8   0  14     2323.02     2307.35    106.52 o
  -6   0  14      503.70      592.64     53.16 o
  -4   0  14        0.40       -2.76     14.30 o
  -2   0  14     1614.97     1598.78    129.89 o
   0   0  14       54.23      134.02     40.19 o
   2   0  14      856.33      773.13     99.08 o
   4   0  14        5.76       25.11     20.82 o
   6   0  14       94.40       84.34     34.79 o
 -31   1  14       18.30       18.50     13.24 o
 -29   1  14      126.13      146.06     30.27 o
 -27   1  14      796.34      857.38     68.95 o
 -25   1  14      195.38      150.99     32.94 o
 -23   1  14      449.39      442.85     44.90 o
 -21   1  14        9.75        0.37     11.34 o
 -19   1  14     1677.28     1691.41     82.76 o
 -17   1  14      406.51      324.56     32.57 o
 -15   1  14        0.18       -3.33      5.21 o
 -13   1  14      217.84      272.06     32.13 o
 -11   1  14      482.88      485.80     30.77 o
  -9   1  14      221.13      199.51     21.73 o
  -7   1  14      101.51      122.51     19.14 o
  -5   1  14        5.88        0.06     10.03 o
  -3   1  14        0.02        7.67     13.91 o
  -1   1  14      100.16      103.48     25.01 o
   1   1  14     1051.60      914.93     89.61 o
   3   1  14       53.26       27.88     17.28 o
   5   1  14       21.36       31.66     15.67 o
 -30   2  14       18.03      -13.12     14.64 o
 -28   2  14      158.04      156.44     45.36 o
 -26   2  14      186.51      183.36     32.03 o
 -24   2  14       24.46       35.18     13.34 o
 -22   2  14      211.25      227.71     32.32 o
 -20   2  14      163.47      172.68     27.48 o
 -18   2  14      171.12      157.13     24.46 o
 -16   2  14       39.87       33.13     12.37 o
 -14   2  14     2289.35     2356.19     94.53 o
 -12   2  14      343.13      333.59     27.34 o
 -10   2  14     3771.86     3895.76     96.79 o
  -8   2  14      141.67      111.69     14.65 o
  -6   2  14     2548.67     2647.40    122.34 o
  -4   2  14      885.22      894.75     95.33 o
  -2   2  14       51.80       74.11     30.33 o
   0   2  14     1171.98     1294.46     88.93 o
   2   2  14       34.22       39.55     18.71 o
   4   2  14      112.89      114.39     28.73 o
 -29   3  14      574.87      509.97     84.77 o
 -27   3  14      274.36      272.34     59.81 o
 -25   3  14      341.03      368.07     68.53 o
 -23   3  14      113.00       79.33     19.42 o
 -21   3  14        2.42        6.36     14.31 o
 -19   3  14       62.48       37.44     23.27 o
 -17   3  14        0.19       -0.30      7.79 o
 -15   3  14      119.01      143.37     22.19 o
 -13   3  14      366.12      361.37     28.37 o
 -11   3  14     1190.55     1257.44     54.70 o
  -9   3  14     2376.37     2257.99     81.14 o
  -7   3  14     1610.28     1818.75     61.29 o
  -5   3  14     1041.73     1081.84     77.55 o
  -3   3  14      177.73      187.02     33.39 o
  -1   3  14        1.69       19.92     18.36 o
   1   3  14       87.36       72.77     34.11 o
   3   3  14       89.64       58.58     23.81 o
 -28   4  14       46.58       28.15     22.16 o
 -26   4  14       35.07       42.05     22.49 o
 -24   4  14       34.59       72.09     30.80 o
 -22   4  14        1.45       45.89     30.06 o
 -20   4  14      172.33      153.85     44.49 o
 -18   4  14       13.56       -0.80     16.33 o
 -16   4  14        2.88      -21.67     22.44 o
 -14   4  14       12.31        0.80      5.48 o
 -12   4  14      983.63     1026.92    119.12 o
 -10   4  14      301.78      339.16     28.15 o
  -8   4  14      693.99      758.43     38.72 o
  -6   4  14      251.57      297.72     26.22 o
  -4   4  14      369.64      387.52     47.84 o
  -2   4  14      354.97      315.96     43.44 o
   0   4  14       22.14        4.93     14.19 o
   2   4  14        3.43      -18.65     18.65 o
 -25   5  14      110.44      126.71     42.40 o
 -23   5  14      511.41      534.51     83.91 o
 -21   5  14       84.99       86.04     38.90 o
 -19   5  14      161.74      135.35     45.23 o
 -17   5  14      180.38      143.24     43.22 o
 -15   5  14        0.38      -29.05     29.05 o
 -13   5  14      735.74      878.27     69.76 o
 -11   5  14      617.30      695.27     62.08 o
  -9   5  14      547.73      584.56     43.40 o
  -7   5  14      676.82      698.99     49.34 o
  -5   5  14      115.69       94.56     17.81 o
  -3   5  14        0.40       -3.79      7.89 o
  -1   5  14       41.99        5.53     21.35 o
 -22   6  14       33.86       56.51     29.57 o
 -20   6  14        5.26        2.98     12.32 o
 -18   6  14       14.74       41.74     25.12 o
 -16   6  14      112.71       99.38     37.35 o
 -14   6  14       58.63       57.13     19.94 o
 -12   6  14      195.10      195.28     36.69 o
 -10   6  14      195.14      189.00     43.77 o
  -8   6  14       19.38       26.58     16.26 o
  -6   6  14        0.75       -6.86     21.96 o
  -4   6  14       77.53       77.25     24.18 o
 -13   7  14       81.47       72.70     38.34 o
 -31   1  15       20.30       40.24     19.63 o
 -29   1  15      227.05      220.38     36.37 o
 -27   1  15      533.04      500.72     52.82 o
 -25   1  15      192.87      148.49     28.47 o
 -23   1  15      289.44      310.99     38.30 o
 -21   1  15     1548.84     1481.77     81.66 o
 -19   1  15     3910.91     3766.63    158.92 o
 -17   1  15     1497.69     1466.89     87.06 o
 -15   1  15        0.54       -5.98      8.14 o
 -13   1  15       19.26       15.10      7.06 o
 -11   1  15     2000.38     1941.28     87.70 o
  -9   1  15     1662.05     1612.29     65.02 o
  -7   1  15      490.25      472.03     39.69 o
  -5   1  15      833.78      857.70     93.19 o
  -3   1  15      776.81      952.84     93.18 o
  -1   1  15      372.49      441.70     57.91 o
   1   1  15      401.69      420.04     52.97 o
   3   1  15      444.29      427.59     55.01 o
 -30   2  15       64.12       82.92     34.63 o
 -28   2  15      389.91      387.76     58.75 o
 -26   2  15      804.32      812.16     66.74 o
 -24   2  15      218.86      247.35     47.46 o
 -22   2  15      123.55      102.19     21.75 o
 -20   2  15      159.85      115.24     28.15 o
 -18   2  15      527.24      519.49     46.15 o
 -16   2  15       94.78       79.53     29.53 o
 -14   2  15      466.08      461.48     43.42 o
 -12   2  15      991.96      939.77     47.39 o
 -10   2  15     1841.46     1822.04     67.89 o
  -8   2  15       93.98      105.48     15.80 o
  -6   2  15        2.92      -13.11     13.41 o
  -4   2  15      182.17      144.47     28.95 o
  -2   2  15       46.10      134.91     43.00 o
   0   2  15       48.96       41.00     19.78 o
   2   2  15       62.68       72.14     24.15 o
   4   2  15        9.95       -6.84     23.78 o
 -29   3  15      187.69      173.07     49.65 o
 -27   3  15       78.08      141.48     45.09 o
 -25   3  15      766.73      727.28     61.05 o
 -23   3  15      659.54      655.85     55.53 o
 -21   3  15      427.39      408.89     68.33 o
 -19   3  15       46.81       43.03     13.54 o
 -17   3  15      108.59       90.74     18.40 o
 -15   3  15      510.58      479.60     42.16 o
 -13   3  15     1258.80     1271.14     56.18 o
 -11   3  15        5.77        5.39      4.74 o
  -9   3  15       48.97       24.89      8.18 o
  -7   3  15      931.84      898.43     45.48 o
  -5   3  15      259.96      300.02     42.28 o
  -3   3  15      456.50      507.94     60.01 o
  -1   3  15     1310.64     1176.14    120.63 o
   1   3  15      494.66      581.31     88.48 o
 -28   4  15      337.71      327.85     68.83 o
 -26   4  15      413.16      365.47     70.43 o
 -24   4  15      216.24      335.51     68.08 o
 -22   4  15       92.55      142.69     42.57 o
 -20   4  15       91.78       94.60     37.53 o
 -18   4  15        0.06      -22.11     22.11 o
 -16   4  15      247.32      229.73     50.49 o
 -14   4  15       52.60       15.86     10.81 o
 -12   4  15      803.90      841.68     65.07 o
 -10   4  15       27.91        7.53      9.70 o
  -8   4  15     1484.44     1436.01     69.14 o
  -6   4  15     1322.34     1354.11     57.99 o
  -4   4  15        1.49        5.31      9.18 o
  -2   4  15       14.11       32.53     14.10 o
   0   4  15       26.65       13.69      8.90 o
 -25   5  15        4.71       16.03     11.01 o
 -23   5  15      158.00      103.89     38.64 o
 -21   5  15       55.39       42.30     24.61 o
 -19   5  15        7.86        0.66     10.78 o
 -17   5  15       51.48       67.74     28.45 o
 -15   5  15      303.89      324.28     42.14 o
 -13   5  15      418.78      437.08     49.98 o
 -11   5  15       81.37       85.98     23.06 o
  -9   5  15       79.89       67.48     16.35 o
  -7   5  15        0.33       -2.38      6.94 o
  -5   5  15      157.37      181.52     35.15 o
  -3   5  15       94.17       65.75     16.39 o
 -20   6  15       46.75       32.36     24.02 o
 -18   6  15       47.43       36.09     23.87 o
 -16   6  15        3.94       -5.36     18.51 o
 -14   6  15      205.73      209.42     36.45 o
 -12   6  15        1.38       12.59     12.09 o
 -10   6  15      438.56      465.53     55.98 o
  -8   6  15       41.48       30.28     56.28 o
  -6   6  15       31.37       63.92     47.18 o
 -30   0  16        0.15      -17.98     17.98 o
 -28   0  16      670.26      629.64     85.37 o
 -26   0  16      313.90      296.53     55.97 o
 -24   0  16       88.51       96.49     31.75 o
 -22   0  16      910.71      826.23     89.54 o
 -20   0  16     4061.23     4176.82    202.85 o
 -18   0  16     1931.78     1693.42    125.98 o
 -16   0  16       14.95        2.51      9.48 o
 -14   0  16        3.88       26.30     15.29 o
 -12   0  16     1554.39     1526.60    120.44 o
 -10   0  16    10741.75     9700.51    605.24 o
  -8   0  16      426.29      380.27     31.78 o
  -6   0  16     1318.10     1325.24    173.23 o
  -4   0  16      752.18      773.98     96.03 o
  -2   0  16        2.12       -2.79     14.48 o
   0   0  16      655.44      720.59     98.43 o
   2   0  16      851.22      833.92    111.29 o
 -31   1  16       97.37       84.16     23.25 o
 -29   1  16        6.44       -3.64      8.76 o
 -27   1  16       77.93       81.63     21.70 o
 -25   1  16       68.07      121.75     25.99 o
 -23   1  16      175.55      193.69     31.30 o
 -21   1  16      675.19      550.95     50.41 o
 -19   1  16        2.31       -7.40      7.40 o
 -17   1  16       40.65       51.24     15.47 o
 -15   1  16       10.37      -10.20     12.18 o
 -13   1  16     3938.99     4301.53    144.08 o
 -11   1  16     2760.39     2707.06     78.01 o
  -9   1  16      200.66      176.21     20.95 o
  -7   1  16      109.89       99.61     20.20 o
  -5   1  16      228.67      234.82     52.87 o
  -3   1  16      190.79      190.99     36.93 o
  -1   1  16        6.84       -0.15     21.70 o
   1   1  16       71.30       79.74     23.81 o
 -30   2  16      430.78      350.63     47.11 o
 -28   2  16      168.38      141.94     29.17 o
 -26   2  16      610.10      722.76    134.62 o
 -24   2  16     1112.66     1022.11     71.23 o
 -22   2  16      932.06      946.37     66.57 o
 -20   2  16      568.15      502.79     47.36 o
 -18   2  16      976.78     1014.06     67.17 o
 -16   2  16     3353.03     3447.07    123.98 o
 -14   2  16     1483.80     1509.86    205.16 o
 -12   2  16     1210.57     1186.17     54.96 o
 -10   2  16     1312.79     1310.33     59.60 o
  -8   2  16     4339.51     4235.47    129.07 o
  -6   2  16       60.54       61.80     18.56 o
  -4   2  16       16.22       17.22     30.77 o
  -2   2  16      581.18      660.39     92.42 o
   0   2  16      166.79      206.63     38.24 o
   2   2  16      307.50      309.42     47.17 o
 -29   3  16       59.07      100.15     38.42 o
 -27   3  16      423.83      446.39     74.25 o
 -25   3  16      276.87      274.38     42.34 o
 -23   3  16       22.99       28.91     13.56 o
 -21   3  16      132.81      194.99     29.07 o
 -19   3  16       10.38       13.84      6.31 o
 -17   3  16      347.08      434.02     41.74 o
 -15   3  16     1166.21     1157.46     69.30 o
 -13   3  16      259.66      280.32     27.47 o
 -11   3  16      767.74      765.87     46.72 o
  -9   3  16       13.15        6.72      6.92 o
  -7   3  16       20.74        1.15      6.33 o
  -5   3  16        0.42      -16.00     16.00 o
  -3   3  16       78.94      134.24     33.12 o
  -1   3  16      338.22      359.85     71.47 o
   1   3  16       47.56      115.97     41.92 o
 -26   4  16      123.44      129.45     40.67 o
 -24   4  16      320.35      341.70     67.89 o
 -22   4  16      160.48      131.47     43.32 o
 -20   4  16        0.26       10.39     16.82 o
 -18   4  16      285.97      372.70     67.90 o
 -16   4  16       93.74       79.02     36.63 o
 -14   4  16       59.89       62.12     18.52 o
 -12   4  16      184.60      196.56     31.50 o
 -10   4  16      650.23      616.14     59.94 o
  -8   4  16      180.16      192.66     25.74 o
  -6   4  16      335.37      377.22     47.73 o
  -4   4  16      272.14      295.98     44.44 o
  -2   4  16      105.39      128.00     40.06 o
 -25   5  16       68.00       64.60     26.79 o
 -23   5  16      219.42      277.71     63.49 o
 -21   5  16       42.30       49.98     22.85 o
 -19   5  16      128.17      189.60     51.50 o
 -17   5  16      246.04      323.70     66.78 o
 -15   5  16       15.20       28.99     22.97 o
 -13   5  16       99.96       86.56     22.76 o
 -11   5  16        1.29       -9.30      9.55 o
  -9   5  16       49.80       22.41     11.31 o
  -7   5  16       69.01       72.59     17.76 o
  -5   5  16       62.22       78.42     19.39 o
 -20   6  16      134.88       84.01     33.67 o
 -18   6  16       28.88        5.85     17.57 o
 -16   6  16      215.14      126.83     43.68 o
 -14   6  16        3.19        7.45      8.76 o
 -12   6  16       57.14       47.74     17.53 o
 -10   6  16       44.74       44.55     17.31 o
 -31   1  17       44.52       -2.45      8.71 o
 -29   1  17      102.51      162.74     31.83 o
 -27   1  17      501.26      488.58     52.96 o
 -25   1  17      408.73      373.10     44.82 o
 -23   1  17        3.91       -3.28     11.17 o
 -21   1  17      251.68      242.17     43.79 o
 -19   1  17     1056.10     1071.35    130.90 o
 -17   1  17     2317.29     2279.14    106.08 o
 -15   1  17     3933.73     4288.46    147.96 o
 -13   1  17      728.20      769.12     62.77 o
 -11   1  17      301.86      296.46     26.20 o
  -9   1  17      695.61      624.20     40.21 o
  -7   1  17      103.12       88.74     19.10 o
  -5   1  17      107.20       93.39     23.78 o
  -3   1  17      116.76      145.01     36.25 o
  -1   1  17       95.40      121.53     30.27 o
 -30   2  17       34.16       29.82     13.98 o
 -28   2  17       21.81       48.53     17.43 o
 -26   2  17       24.64       44.16     15.35 o
 -24   2  17       59.21       77.90     21.74 o
 -22   2  17       87.53       66.19     19.45 o
 -20   2  17      672.92      622.34     54.64 o
 -18   2  17      214.20      211.57     30.97 o
 -16   2  17      383.88      346.43     41.39 o
 -14   2  17       61.23       63.58     17.78 o
 -12   2  17      157.73      161.99     27.35 o
 -10   2  17        3.57        3.64      8.73 o
  -8   2  17      479.96      492.80     36.84 o
  -6   2  17        0.97       -3.38      7.94 o
  -4   2  17        1.06       -0.07      8.43 o
  -2   2  17        8.24       28.61     22.18 o
   0   2  17       75.53       65.90     24.37 o
 -29   3  17       55.84       44.21     30.63 o
 -27   3  17      111.56      159.24     44.33 o
 -25   3  17      140.24      172.40     30.85 o
 -23   3  17     1599.69     1528.37     86.55 o
 -21   3  17      174.22      174.08     36.02 o
 -19   3  17      495.40      458.08     44.53 o
 -17   3  17     1076.32     1159.26     71.26 o
 -15   3  17        2.79        5.73      6.82 o
 -13   3  17       52.81       45.76     13.30 o
 -11   3  17      610.08      597.08     42.57 o
  -9   3  17      134.60      136.69     18.58 o
  -7   3  17       60.40       45.91     10.68 o
  -5   3  17        8.60       19.46     17.81 o
  -3   3  17        9.35       10.73     33.48 o
 -26   4  17        2.18       -3.76      8.08 o
 -24   4  17      240.22      200.64     55.20 o
 -22   4  17       92.43      116.71     39.41 o
 -20   4  17        1.88       15.88     16.80 o
 -18   4  17      699.96      636.69     92.64 o
 -16   4  17      942.04     1200.02    125.49 o
 -14   4  17      159.18      151.40     28.69 o
 -12   4  17      419.42      370.10     45.08 o
 -10   4  17      785.21      744.27     63.81 o
  -8   4  17        0.11        6.44      8.86 o
  -6   4  17      186.96      175.51     26.29 o
  -4   4  17        0.64        2.84      5.23 o
 -23   5  17        9.78       -2.81     18.16 o
 -21   5  17      235.48      192.56     55.53 o
 -19   5  17        1.14      -17.35     24.59 o
 -17   5  17      397.63      409.85     76.70 o
 -15   5  17        5.27       39.45     16.79 o
 -13   5  17        1.69        3.26      9.75 o
 -11   5  17        1.00       -8.73      8.73 o
  -9   5  17       29.35       27.64     13.12 o
  -7   5  17        0.06        1.40      9.89 o
 -16   6  17      143.24      242.46     61.66 o
 -30   0  18       66.67       90.22     33.15 o
 -28   0  18      145.85      136.26     39.27 o
 -26   0  18      589.74      501.05     74.24 o
 -24   0  18      342.30      246.52     52.07 o
 -22   0  18        2.00       13.01     18.38 o
 -20   0  18      820.91      726.99     88.01 o
 -18   0  18        0.12       -5.88     12.62 o
 -16   0  18     1714.17     1841.01    139.52 o
 -14   0  18     1766.35     2134.34    153.81 o
 -12   0  18      162.30      170.99     44.97 o
 -10   0  18       79.94      105.99     38.22 o
  -8   0  18        1.73      -25.20     25.20 o
  -6   0  18       46.90       52.57     29.24 o
  -4   0  18        1.79       11.85     13.86 o
  -2   0  18       54.58       92.49     37.56 o
 -31   1  18      152.83      147.33     30.85 o
 -29   1  18        8.82       -0.49     15.86 o
 -27   1  18        3.18       -6.79      8.00 o
 -25   1  18        0.08       -5.44     26.30 o
 -23   1  18      821.90      728.48     62.77 o
 -21   1  18     1708.23     1640.69     93.07 o
 -19   1  18      339.70      276.04     38.03 o
 -17   1  18      187.91      202.52     32.93 o
 -15   1  18      783.73      861.51     68.18 o
 -13   1  18       24.58       20.16     14.86 o
 -11   1  18      396.47      485.02     72.85 o
  -9   1  18      129.45      133.01     31.54 o
  -7   1  18       98.27       63.35     17.52 o
  -5   1  18       11.32       12.00     10.99 o
  -3   1  18        8.46       -0.26      9.09 o
 -30   2  18        6.05       -3.35     11.97 o
 -28   2  18       36.11       47.51     17.86 o
 -26   2  18       12.35        6.33      9.18 o
 -24   2  18      383.12      329.52     41.85 o
 -22   2  18       12.35        6.19     26.95 o
 -20   2  18        3.25       10.44      9.50 o
 -18   2  18      880.42      787.00     62.96 o
 -16   2  18      163.34      135.41     26.29 o
 -14   2  18      230.31      256.49     26.20 o
 -12   2  18     2032.14     2034.77     79.80 o
 -10   2  18       97.30      116.92     18.55 o
  -8   2  18      167.53      165.47     33.88 o
  -6   2  18        3.58        6.44      9.40 o
  -4   2  18        0.01       -5.57     10.74 o
  -2   2  18       84.13       60.38     32.03 o
 -27   3  18      112.41      132.20     43.78 o
 -25   3  18      152.49      227.81     56.46 o
 -23   3  18      149.37      148.79     27.83 o
 -21   3  18      276.95      224.59     32.45 o
 -19   3  18      676.94      743.93     59.02 o
 -17   3  18      620.69      663.57     56.38 o
 -15   3  18      251.91      289.62     28.86 o
 -13   3  18      897.48      911.40     53.05 o
 -11   3  18       29.62       30.13     11.53 o
  -9   3  18      260.79      255.14     26.43 o
  -7   3  18      257.35      270.45     27.17 o
  -5   3  18      419.23      426.18     43.90 o
 -26   4  18       17.88        2.78     11.09 o
 -24   4  18       44.36       26.99     22.03 o
 -22   4  18      236.34      246.53     59.76 o
 -20   4  18       81.24       80.91     35.50 o
 -18   4  18        5.48      -21.95     24.69 o
 -16   4  18       66.54       94.71     37.40 o
 -14   4  18       71.24       66.42     18.02 o
 -12   4  18        1.53        7.96     22.89 o
 -10   4  18      300.54      328.45     43.60 o
  -8   4  18       12.30        6.48      8.62 o
  -6   4  18       14.17        6.14      7.37 o
 -21   5  18       16.70        8.66     13.30 o
 -19   5  18       44.52       23.33     18.27 o
 -17   5  18      752.81     1086.71    126.86 o
 -15   5  18      418.70      469.15     52.86 o
 -13   5  18       12.15        7.75     13.34 o
 -11   5  18      352.41      322.12     51.66 o
 -29   1  19       45.73       56.86     19.57 o
 -27   1  19       21.40       52.30     18.17 o
 -25   1  19       82.70       97.34     23.92 o
 -23   1  19       88.31       59.83     19.24 o
 -21   1  19       19.07       14.25     17.37 o
 -19   1  19      135.39       99.90     23.95 o
 -17   1  19       20.06        1.59     11.47 o
 -15   1  19      823.70      854.71     71.05 o
 -13   1  19     1073.01     1072.10     93.47 o
 -11   1  19      576.08      663.07     73.34 o
  -9   1  19      148.65      182.96     34.92 o
  -7   1  19      168.38      240.78     49.19 o
  -5   1  19       69.72       66.31     32.88 o
 -28   2  19        3.50       13.18     10.26 o
 -26   2  19       14.38       20.35     17.73 o
 -24   2  19      318.68      310.41     40.61 o
 -22   2  19       71.05       80.08     20.45 o
 -20   2  19      382.82      360.84     44.38 o
 -18   2  19      201.88      198.01     32.93 o
 -16   2  19      473.69      472.49     51.56 o
 -14   2  19       72.01       76.63     22.80 o
 -12   2  19      350.72      379.67     48.06 o
 -10   2  19        0.48        6.97     21.67 o
  -8   2  19      252.94      330.39     38.75 o
  -6   2  19      542.99      556.82     52.63 o
 -27   3  19      134.27      224.04     54.41 o
 -25   3  19        0.18        0.27     10.71 o
 -23   3  19        0.26       -9.81     12.58 o
 -21   3  19      198.41      251.83     61.77 o
 -19   3  19       56.35      105.95     41.72 o
 -17   3  19      363.77      346.45     70.08 o
 -15   3  19       45.36       30.05      9.90 o
 -13   3  19        1.31        3.67      4.54 o
 -11   3  19       29.78       38.56     15.87 o
  -9   3  19      277.37      282.57     43.55 o
  -7   3  19      124.18      129.34     26.01 o
 -24   4  19      103.22      209.37     57.99 o
 -22   4  19      123.65      141.67     47.43 o
 -20   4  19       68.38      106.72     40.81 o
 -18   4  19      329.07      379.76     75.10 o
 -16   4  19      134.24      167.59     49.08 o
 -14   4  19       44.02       12.80     14.93 o
 -12   4  19      399.84      359.91     79.02 o
 -10   4  19       27.71       38.34     17.01 o
 -19   5  19       11.88       16.24     15.36 o
 -17   5  19        3.16       18.43     22.54 o
 -15   5  19       11.02       -4.68     36.47 o
 -30   0  20       59.46       41.24     26.43 o
 -28   0  20        1.85       11.27     12.61 o
 -26   0  20      449.95      455.27     74.62 o
 -24   0  20      333.40      425.49     71.45 o
 -22   0  20      551.80      450.91     73.56 o
 -20   0  20       12.68        2.77      9.92 o
 -18   0  20      488.16      568.23     83.44 o
 -16   0  20       37.53       56.92     27.90 o
 -14   0  20      253.41      271.43     58.63 o
 -12   0  20       72.55      112.91     39.22 o
 -10   0  20       90.12      151.27     47.53 o
  -8   0  20      603.32      767.60    106.84 o
  -6   0  20      920.78     1075.79    129.93 o
 -29   1  20       43.15       53.45     25.93 o
 -27   1  20      106.55       79.04     22.07 o
 -25   1  20       94.61       81.78     22.17 o
 -23   1  20        0.92       21.62     25.91 o
 -21   1  20       28.14       16.98     12.21 o
 -19   1  20      353.61      385.74     47.82 o
 -17   1  20       22.44        9.59     21.13 o
 -15   1  20      334.36      377.31     49.18 o
 -13   1  20       84.28       76.71     47.86 o
 -11   1  20       23.50       36.20     15.32 o
  -9   1  20       62.13       86.37     26.64 o
  -7   1  20      159.18      130.33     37.77 o
 -28   2  20      276.20      307.40     43.20 o
 -26   2  20      109.71      154.94     29.84 o
 -24   2  20      440.96      457.09     51.29 o
 -22   2  20      235.04      274.18     39.50 o
 -20   2  20      731.15      727.40     64.58 o
 -18   2  20        0.98       -1.15      7.18 o
 -16   2  20       70.21       49.48     17.51 o
 -14   2  20       86.88      109.85     24.85 o
 -12   2  20        0.04       -1.25     12.06 o
 -10   2  20      232.45      182.63     33.41 o
  -8   2  20      366.12      457.89     58.57 o
 -27   3  20      349.61      436.61     84.97 o
 -25   3  20      291.04      370.68     73.92 o
 -23   3  20      534.46      530.42     88.95 o
 -21   3  20       19.01       28.86     22.21 o
 -19   3  20      103.05      125.10     37.43 o
 -17   3  20      201.65      192.75     53.37 o
 -15   3  20      131.28      136.33     45.04 o
 -13   3  20       32.62       22.75     20.36 o
 -11   3  20        7.63        1.97     14.98 o
  -9   3  20       39.76        5.04     12.46 o
 -22   4  20       63.49       53.76     29.22 o
 -20   4  20       21.36       23.30     17.28 o
 -18   4  20       12.55       26.27     22.31 o
 -16   4  20        1.03       -0.59     17.29 o
 -14   4  20        2.95       10.28     17.96 o
 -27   1  21      147.95      159.09     45.07 o
 -25   1  21      916.43      992.53     78.89 o
 -23   1  21      786.59      857.81     73.33 o
 -21   1  21      430.64      442.97     59.37 o
 -19   1  21      152.49      131.10     28.00 o
 -17   1  21      212.37      202.09     36.35 o
 -15   1  21      104.32      103.53     27.31 o
 -13   1  21       36.25       19.16     12.27 o
 -11   1  21        3.37       -2.11     14.64 o
  -9   1  21      260.22      282.50     46.63 o
 -26   2  21       72.95       18.00     42.37 o
 -24   2  21       42.54       47.00     27.07 o
 -22   2  21       55.68       45.81     16.71 o
 -20   2  21       48.74       56.64     19.48 o
 -18   2  21       33.55       48.01     18.32 o
 -16   2  21      187.92      159.91     32.95 o
 -14   2  21      212.85      190.91     36.18 o
 -12   2  21        6.07       -6.36     10.85 o
 -10   2  21      387.82      373.14     53.54 o
 -25   3  21      108.91      159.87     49.25 o
 -23   3  21      264.04      233.92     58.03 o
 -21   3  21      233.98      338.38     72.84 o
 -19   3  21      193.32      224.53     58.10 o
 -17   3  21        3.34       32.32     26.30 o
 -15   3  21        7.24       31.28     28.87 o
 -13   3  21        9.27       16.69     20.98 o
 -26   0  22      333.92      253.76     58.95 o
 -24   0  22      688.31      787.26    102.07 o
 -22   0  22      766.30      873.71    108.40 o
 -20   0  22      354.37      373.21     71.99 o
 -18   0  22      215.41      238.02     56.99 o
 -16   0  22       64.77       79.47     34.05 o
 -14   0  22       59.75       25.24     17.92 o
 -12   0  22      164.47      242.83     60.61 o
 -27   1  22       11.99       39.77     16.45 o
 -25   1  22       89.63      112.02     28.01 o
 -23   1  22        8.62       31.61     23.04 o
 -21   1  22        0.03       -0.51      5.29 o
 -19   1  22       53.48       32.70     14.26 o
 -17   1  22       30.26       42.40     21.90 o
 -15   1  22        3.66       -5.44     16.82 o
 -13   1  22        7.19       -7.05     13.94 o
 -24   2  22      221.48      270.49     41.15 o
 -22   2  22      245.63      273.81     41.03 o
 -20   2  22      312.62      284.42     43.05 o
 -18   2  22       63.35       44.29     18.06 o
 -16   2  22       40.64       30.65     15.01 o
 -14   2  22       85.91      126.25     30.85 o
 -23   1  23      165.83       90.44     24.77 o
 -21   1  23      287.05      332.12     48.49 o
 -19   1  23      136.00      177.35     35.81 o
 
